# Supplementary material for: Scaling-up and proteomic analysis reveals photosynthetic and metabolic insights toward prolonged H2 photoproduction in Chlamydomonas hpm91 mutant lacking proton gradient regulation 5 (PGR5)
Source: Photosynth Res. 2022 Aug 16;154(3):397–411. doi: 10.1007/s11120-022-00945-4 (PMC9722884; doi:10.1007/s11120-022-00945-4)
Supplement: Supplementary file 4 — Supplementary file4 Dataset 1 List of confidentially identified proteins with quantitative information. (XLSX 2292 kb) [file 11120_2022_945_MOESM4_ESM.xlsx]

## Sheet: Sheet2
Dataset 1 List of confidentially identified proteins with quantitative information
Protein accession	Description of gene product	Peptides1	Ratio (reporter intensity of 3 replicates of WT and mutant hpm91 relative to that of WT or hpm91 at 0 h)																								Ratio (average)							Log2 (Ratio average)							p-value (Student's T-test)
			WT0hR1	WT0hR2	WT0hR3	WT24hR1/WT0h	WT24hR2/WT0h	WT24hR3/WT0h	WT72hR1/WT0h	WT72hR2/WT0h	WT72hR3/WT0h	WT120hR1/WT0h	WT120hR2/WT0h	WT120hR3/WT0h	Mu0hR1/WT0h	Mu0hR2/WT0h	Mu0hR3/WT0h	Mu24hR1/Mu0h	Mu24hR2/Mu0h	Mu24hR3/Mu0h	Mu72hR1/Mu0h	Mu72hR2/Mu0h	Mu72hR3/Mu0h	Mu120hR1/Mu0h	Mu120hR2/Mu0h	Mu120hR3/Mu0h	WT24h/WT0h	WT72h/WT0h	WT120h/WT0h	Mu0h/WT0h	Mu24h/Mu0h	Mu72h/Mu0h	Mu120h/Mu0h	WT24h/WT0h	WT72h/WT0h	WT120h/WT0h	Mu0h/WT0h	Mu24h/WT0h	Mu72h/WT0h	Mu120h/WT0h	WT24h/WT0h	WT72h/WT0h	WT120h/WT0h	Mu0h/WT0h	Mu24h/Mu0h	Mu72h/Mu0h	Mu120h/Mu0h
Q8S3T9	Chlorophyll a-b binding protein of LHCII Lhcbm9	314	1	1	1	24.8886	27.2898	22.2843	25.1189	15.9956	29.3765	29.1072	23.1206	27.5423	0.619441	0.529663	0.895365	50.1187	30.1995	29.1072	25.3513	31.9154	25.8226	18.5353	39.8107	21.8776	24.8209	23.497	26.59	0.68149	36.4751	27.6964	26.7412	4.63348	4.5544	4.73281	-0.553236	5.18884	4.79163	4.74099	7.93621e-05	0.0046822	0.000139855	0.0443543	0.00588764	0.00147432	0.00500806
Q93WL4	Light-harvesting chlorophyll-a/b binding protein LhcII-1.3 LhcII-1.3	299	1	1	1	1.0666	0.946237	0.990832	0.724436	0.313329	0.928966	0.92045	0.444631	0.642688	0.398107	0.613762	0.57544	3.66437	1.18032	2.14783	0.809096	0.465586	0.92045	0.205116	0.586138	0.346737	1.00122	0.655577	0.669256	0.529103	2.33084	0.731711	0.37933	0.00176146	-0.609163	-0.579369	-0.918379	1.22085	-0.450655	-1.39847	0.973925	0.129843	0.0746204	0.00209058	0.0548659	0.211555	0.0391398
A8J287	Chloropyll a-b binding protein of LHCII type I chloroplast LHCBM6	258	1	1	1	1.04713	0.654636	0.660694	0.580764	0.229087	0.765597	0.83946	0.328095	0.591562	0.544503	0.534564	0.831764	1.72187	0.483059	0.704693	0.401791	0.275423	0.383707	0.105682	0.242103	0.0570164	0.787486	0.525149	0.586372	0.636944	0.969873	0.35364	0.134934	-0.344673	-0.929201	-0.770111	-0.650763	-0.0441316	-1.49965	-2.88968	0.177009	0.0392507	0.0487332	0.020377	0.854031	0.0202578	0.00518001
A8J270	Chlorophyll a-b binding protein of LHCII LHCBM8	231	1	1	1	0.895365	NA	0.288403	0.452898	NA	0.194089	0.636796	NA	0.237684	0.636796	NA	0.487529	1.02802	NA	0.539511	0.366438	NA	0.212814	0.301995	NA	0.188799	0.591884	0.323493	0.43724	0.562162	0.783763	0.289626	0.245397	-0.756614	-1.62819	-1.1935	-0.830942	-0.35151	-1.78774	-2.02681	0.168965	0.00595239	0.0323658	0.00427311	0.670755	0.0576534	0.0429
Q9AXF6	Chlorophyll a-b binding protein of LHCII cabII-2	190	1	1	1	0.666807	0.711214	NA	0.319154	0.121339	NA	0.963829	0.928966	NA	0.570164	0.963829	NA	0.625173	0.185353	NA	0.0619441	0.0398107	NA	0.272898	0.255859	NA	0.68901	0.220246	0.946398	0.766997	0.405263	0.0508774	0.264378	-0.537403	-2.18281	-0.0794815	-0.382708	-1.30307	-4.29683	-1.91932	0.00032898	0.00180541	0.0258229	0.21045	0.146886	0.0656052	0.107319
A8J0E4	Oxygen-evolving enhancer protein 1 of photosystem II PSBO	185	1	1	1	0.870964	0.937562	1.01859	0.758578	0.787046	0.751623	0.704693	0.679204	0.691831	0.954993	0.972747	0.981748	1.02802	0.928966	1.02802	0.831764	0.801678	0.816582	0.801678	0.77983	0.758578	0.942372	0.765749	0.691909	0.969829	0.995	0.816675	0.780029	-0.0856311	-0.385057	-0.531345	-0.0441973	-0.00723203	-0.292166	-0.358401	0.248323	2.70862e-05	1.94487e-06	0.0184844	0.886731	6.21938e-05	2.80823e-05
P06541	ATP synthase subunit beta chloroplastic atpB	176	1	1	1	0.448745	1.65959	3.28095	0.474242	0.21677	2.48886	0.501187	1.08643	0.787046	0.549541	1.04713	4.40555	3.10456	1.62929	1.35519	0.787046	1.08642	0.691831	0.534564	0.691831	0.398107	1.79643	1.05996	0.791553	2.00074	2.02968	0.8551	0.541501	0.845131	0.084005	-0.337242	1.00053	1.02125	-0.225834	-0.884965	0.386653	0.937489	0.284845	0.455017	0.578778	0.764868	0.449586
A8JH68	Plastocyanin chloroplast PCY1	153	1	1	1	0.244343	0.299226	0.203236	0.199526	0.0887156	0.0816582	0.409261	0.130617	0.128233	1.10662	1.11686	0.83946	0.465586	0.178649	0.334195	0.127057	0.197697	0.151356	0.0444631	0.090365	0.0801678	0.248935	0.1233	0.222704	1.02098	0.326143	0.158703	0.0716653	-2.00616	-3.01976	-2.1668	0.0299579	-1.61642	-2.65559	-3.80258	1.11682e-05	2.12841e-05	0.00113342	0.828606	0.00628002	0.000845646	0.000500691
P10898	Photosystem II CP43 chlorophyll apoprotein psbC	144	1	1	1	0.119124	0.337287	0.469894	1.18032	1.85353	2.99226	0.862979	0.847227	2.42103	0.270396	0.337287	3.56451	4.01791	1.28233	0.299226	4.1687	4.9204	1.05682	3.76704	3.49945	0.672977	0.308769	2.00871	1.37708	1.39073	1.86649	3.38197	2.64649	-1.6954	1.00627	0.461611	0.475844	0.900327	1.75786	1.40408	0.002498	0.129104	0.510037	0.737439	0.658055	0.588959	0.909432
A8JCU4	Chlorophyll a-b binding protein of LHCII LHCBM1	141	1	1	1	2.83139	4.96592	5.54626	3.87258	2.51189	10.3753	4.7863	4.69894	8.24138	0.258226	0.420727	0.331131	4.96593	2.99226	32.8095	1.39316	2.88403	17.8649	1.90546	6.0256	9.90832	4.44786	5.58658	5.90887	0.336695	13.5892	7.38069	5.94646	2.15311	2.48197	2.56288	-1.57049	3.76439	2.88376	2.57203	0.0139506	0.131702	0.0136068	0.000146221	0.265979	0.279521	0.101899
P37255	Photosystem II CP47 chlorophyll apoprotein psbB	137	1	1	1	0.0570164	0.121339	0.862979	1.04713	1.00925	1.03753	1.5417	1.0666	1.01859	0.349945	0.469894	1.13763	2.22843	0.158489	0.794328	2.48886	1.95884	0.895365	2.07014	1.8197	0.887156	0.347111	1.0313	1.20896	0.652489	1.06042	1.78102	1.59233	-1.52653	0.0444688	0.273769	-0.615975	0.0846324	0.832705	0.671142	0.0650308	0.0511853	0.278886	0.229103	0.860897	0.317164	0.461279
A8IYH9	Oxygen-evolving enhancer protein 2 of photosystem II PSBP1	133	1	1	1	0.928966	1.04713	2.53513	0.794328	0.862979	0.570164	0.772681	0.737904	0.17378	0.954993	0.990832	1.34276	1.1272	1	2.12814	0.855067	0.847227	0.544503	0.772681	0.831764	0.128233	1.50374	0.74249	0.561455	1.0962	1.41845	0.748932	0.577559	0.588557	-0.429556	-0.832758	0.132506	0.50431	-0.417093	-0.791959	0.384904	0.0435652	0.0867372	0.480258	0.429321	0.07879	0.0960215
A8IQU3	ATP synthase subunit beta ATP2	124	1	1	1	1.2942	4.2462	4.7863	0.293765	1.30617	1.43219	0.636796	1.04713	1.07647	1.18032	3.10456	2.83139	2.51189	1.87068	2.14783	0.887156	0.946237	1.19124	1.24738	0.847227	1.25893	3.44223	1.01071	0.92013	2.37209	2.1768	1.00821	1.11785	1.78334	0.0153662	-0.120091	1.24616	1.12221	0.0117987	0.16072	0.0876129	0.977715	0.60363	0.0845336	0.0909654	0.935436	0.840088
B7U1J0	ATP synthase subunit alpha chloroplastic 1 atpA	121	1	1	1	0.416869	1.85353	6.48634	0.751623	0.152757	7.94328	0.787046	2.18776	3.0761	0.242103	0.60256	8.01678	7.24436	1.88799	1.69044	1.48594	1.41906	0.83946	2.208	1.5417	1.02802	2.91892	2.94922	2.01697	2.95381	3.6076	1.24815	1.59257	1.54543	1.56033	1.01219	1.56258	1.85104	0.319792	0.67136	0.353847	0.479624	0.201633	0.48364	0.62414	0.929741	0.940902
A8J6D1	Chlorophyll a-b binding protein of photosystem II LHCB4	112	1	1	1	0.496592	0.666807	1.18032	0.30479	0.275423	0.751623	0.152757	0.197697	0.187068	0.483059	0.608135	1.30617	2.16771	1.14815	0.990832	0.496592	0.672977	0.597035	0.413047	0.319154	0.20893	0.78124	0.443945	0.179174	0.799122	1.43556	0.588868	0.31371	-0.356162	-1.17155	-2.48057	-0.323513	0.521617	-0.763984	-1.6725	0.347087	0.0225756	4.46109e-07	0.47664	0.526542	0.34486	0.0884283
Q84X82	Flagella membrane glycoprotein FMG1-2	108	1	1	1	1.02802	0.831764	1.20226	0.630957	1.59956	1.39316	0.972747	1.27057	1.85353	2.26987	2.37684	1.18032	0.15417	0.363078	0.12942	0.237684	0.20893	0.564937	0.231206	0.122462	0.83946	1.02068	1.20789	1.36562	1.94234	0.215556	0.337183	0.397709	0.0295323	0.27249	0.449554	0.957797	-2.21387	-1.56839	-1.33021	0.856178	0.519262	0.230397	0.0693041	0.0271927	0.0234903	0.0366733
A8JC04	Phosphoglycerate kinase PGK1	105	1	1	1	0.990832	4.7863	6.42688	3.0761	3.04789	7.17794	0.619441	3.16228	1.59956	0.704693	2.0893	2.91072	5.97035	2.31206	2.65461	3.22107	1.64437	2.01372	2.37684	0.432514	1.57036	4.068	4.43398	1.79376	1.90157	3.64567	2.29306	1.45991	2.02432	2.1486	0.842986	0.92719	1.86619	1.19727	0.545875	0.129371	0.0665609	0.344092	0.233936	0.0430885	0.189703	0.727568
A8HX38	Eukaryotic translation elongation factor 1 alpha 1 EEF1	104	1	1	1	0.879022	1.19124	1.33045	0.49204	1.11686	0.401791	0.0751623	0.0895365	0.148594	1.64437	0.855067	2.42103	0.895364	1.75388	0.672977	1.2942	1.92309	0.772681	0.77983	0.461318	0.366438	1.13357	0.670231	0.104431	1.64016	1.10741	1.32999	0.535862	0.180877	-0.577269	-3.25938	0.713833	0.147186	0.411415	-0.900067	0.373567	0.216338	2.36693e-06	0.22969	0.826466	0.637455	0.205356
Q9ZSJ4	Chlorophyll a-b binding protein of LHCII Lhcb3	99	1	1	1	3.19154	2.48886	4.57088	3.40408	1.44544	5.54626	3.31131	3.10456	4.2462	0.440555	0.591562	0.244343	13.9316	4.96592	19.7697	1.83654	2.1677	9.2045	1.58489	1.97697	4.83059	3.41709	3.46526	3.55402	0.425487	12.8891	4.40291	2.79748	1.77277	1.79296	1.82945	-1.23281	3.68808	2.13846	1.48413	0.0167812	0.105808	0.0018993	0.00463537	0.0107752	0.0789261	0.0348341
Q9FEK6	CP26 lhcb5	99	1	1	1	2.37684	5.05825	11.8032	1.72187	1.61436	8.79023	1.45881	2.72898	6.42688	0.340408	0.474242	1.43219	20.7014	10.9648	10.9648	2.88403	3.22107	5.49541	2.65461	2.51189	4.74242	6.41277	4.04215	3.53822	0.748946	14.2103	3.86684	3.30297	2.68095	2.01512	1.82302	-0.417066	3.82887	1.95115	1.72376	0.125779	0.26932	0.163712	0.505714	0.0580901	0.292333	0.319156
P00877	Ribulose bisphosphate carboxylase large chain rbcL	97	1	1	1	0.220801	0.903649	0.487529	0.267917	0.903649	0.496592	0.0972747	0.816582	0.183654	1.19124	1	2.35505	0.539511	1.01859	0.529663	0.246604	0.954993	0.199526	0.325087	0.870964	0.291072	0.537326	0.556053	0.365837	1.51543	0.695922	0.467041	0.495708	-0.89613	-0.846706	-1.45073	0.599727	-0.523003	-1.09838	-1.01244	0.0803711	0.0753368	0.0489723	0.290396	0.299785	0.113889	0.123801
A8HMQ1	Aconitate hydratase ACH1	93	1	1	1	1.2942	2.12814	0.981748	2.65461	3.90841	2.37684	2.58226	1.27057	2.14783	1.30617	2.18776	2.70396	2.1677	2.58226	0.608135	6.13762	3.43558	1.7378	5.29663	2.70396	1.70608	1.46803	2.97995	2.00022	2.06596	1.78603	3.77033	3.23556	0.553879	1.57529	1.00016	1.04681	0.836759	1.91469	1.69401	0.243162	0.013665	0.0605086	0.0592848	0.356076	0.0135538	0.0086869
A8ITV3	Light-harvesting protein of photosystem I LHCA9	90	1	1	1	0.636796	0.625173	0.591562	0.383707	0.199526	0.444631	0.613762	0.398107	0.416869	0.809096	0.711214	0.855067	0.912011	0.49204	0.847227	0.108643	0.139316	0.127057	0.0801678	0.210863	0.108643	0.617843	0.342622	0.476246	0.791792	0.750426	0.125005	0.133224	-0.694687	-1.54531	-1.07022	-0.336807	-0.414218	-2.99994	-2.90807	9.43832e-06	0.000872388	0.00161323	0.00799553	0.233971	8.53119e-05	0.000151351
A8JI07	Dual function alcohol dehydrogenase / acetaldehyde dehydrogenase ADH1	89	1	1	1	13.9316	1.31826	16.5959	34.0408	1.34276	32.5087	9.81748	1.24738	11.8032	0.648634	0.990832	0.937562	29.9226	1.28233	24.4343	46.5586	1.80302	35.6451	30.761	1.45881	33.4195	10.6152	22.6308	7.62269	0.859009	18.5464	28.0022	21.8798	3.40806	4.50021	2.9303	-0.219254	4.21307	4.80747	4.45153	0.110853	0.112155	0.110339	0.255408	0.11116	0.105593	0.127353
A8IFC8	Selenium binding protein SBD1	85	1	1	1	17.2187	22.9087	16.1436	22.6987	21.677	22.2843	23.3346	28.3139	21.677	0.666807	0.787046	0.862979	33.1131	27.7971	21.677	25.3513	30.761	20.5116	31.0456	31.9154	25.8226	18.757	22.22	24.4418	0.772277	27.5291	25.5413	29.5945	4.22936	4.47379	4.61128	-0.37281	4.78289	4.67476	4.88726	0.00106967	2.28905e-07	0.000299686	0.0162989	5.14187e-05	0.00124142	7.09585e-05
A8HYV3	Heat shock protein 70B HSP70B	82	1	1	1	0.310456	1.31826	1.5417	0.416869	0.92045	1.5417	0.831764	1.48594	1.55597	0.570164	1.64437	1.23595	2.10863	0.879023	1.64437	2.14783	1.01859	1.55597	1.8197	0.704693	0.737904	1.0568	0.959673	1.29122	1.15016	1.54401	1.57413	1.08743	0.0797082	-0.0593852	0.368737	0.201836	0.62668	0.654554	0.120926	0.888028	0.907321	0.275262	0.656509	0.361703	0.288341	0.740339
A8HP84	Glyceraldehyde-3-phosphate dehydrogenase GAP3	81	1	1	1	0.731139	0.717794	0.765597	0.648634	0.564937	0.648634	0.660694	0.57544	0.642688	0.937562	0.928966	1.1272	0.83946	0.711214	0.717794	0.679204	0.619441	0.564937	0.666807	0.636795	0.549541	0.738177	0.620735	0.626274	0.997909	0.756156	0.621194	0.617714	-0.437962	-0.68795	-0.675135	-0.00302014	-0.403244	-0.686885	-0.694988	5.14935e-05	0.000169526	0.000134955	0.975761	0.0366053	0.00491598	0.00415696
A8JHR9	Glyceraldehyde 3-phosphate dehydrogenase dominant splicing variant GAP1a|GAP1b	79	1	1	1	10.9648	21.2814	1.14815	20.7014	26.3027	1.43219	21.677	29.3765	1.31826	2.42103	6.30957	0.972747	8.62978	3.53183	1.27057	10.5682	5.54626	1.55597	11.3763	5.39511	1.77011	11.1314	16.1454	17.4573	3.23445	4.4774	5.89013	6.1805	3.47657	4.01305	4.12576	1.69352	2.16266	2.5583	2.62772	0.156285	0.114701	0.120691	0.233458	0.17276	0.158725	0.148443
P17746	Elongation factor Tu chloroplastic tufA	78	1	1	1	0.409261	0.698232	0.642688	0.0787046	0.253513	0.0963829	0.0409261	0.0586138	0.0539511	1.1695	1.02802	0.847227	0.496592	0.608135	0.83946	0.178649	0.291072	0.226987	0.255859	0.222844	0.0990832	0.583394	0.142867	0.0511636	1.01491	0.648063	0.232236	0.192595	-0.777459	-2.80726	-4.28874	0.0213577	-0.625795	-2.10634	-2.37636	0.00926854	0.000103009	5.80817e-09	0.880698	0.020329	0.00139335	0.00198212
A8IXZ0	Beta tubulin 1 TUB1	75	1	1	1	0.895365	2.1677	1.19124	1.1695	3.16228	1.57036	0.0895365	0.246604	0.428549	1.38038	2.0893	2.1677	0.625173	1.20226	0.346737	1.03753	1.21339	0.954992	0.83946	0.887156	0.409261	1.4181	1.96738	0.254896	1.87913	0.724725	1.06864	0.711959	0.503963	0.976276	-1.97202	0.910063	-0.464495	0.0957715	-0.490134	0.337898	0.187119	0.00160284	0.0246511	0.463365	0.759081	0.203446
Q42690	Fructose-bisphosphate aldolase 1 chloroplastic ALDCHL	74	1	1	1	4.28548	6.48634	10.0925	3.87258	3.34195	10.5682	2.63027	4.40555	6.42688	1.34276	1.75388	4.20727	2.67917	1.38038	2.33346	0.654636	1.72187	1.34277	0.855067	0.698232	2.14783	6.95479	5.92757	4.48756	2.43464	2.131	1.23976	1.23371	2.79801	2.56744	2.16593	1.28371	1.09153	0.310057	0.303003	0.0244929	0.101449	0.0335385	0.183907	0.312458	0.672654	0.646652
Q9FE86	2-cys peroxiredoxin chloroplastic thioredoxin	73	1	1	1	11.5878	20.893	21.2814	17.0608	15.7036	19.0546	16.5959	15.5597	21.4783	0.981748	1.33045	1.31826	21.677	11.5878	17.2187	20.1372	14.8594	17.8649	16.7494	15.5597	17.7011	17.9207	17.273	17.8779	1.21015	16.8278	17.6205	16.6701	4.16356	4.11045	4.16011	0.275189	4.07278	4.13918	4.05919	0.00592382	7.49387e-05	0.000759771	0.139711	0.00113538	9.70505e-05	0.000706813
A8ITU2	Predicted protein	73	1	1	1	8.3946	21.677	7.72681	20.7014	26.0615	17.5388	19.7697	25.1189	18.3654	0.937562	3.90841	2.26987	22.08	5.05825	6.85488	29.1072	7.17794	10.0925	29.3765	7.65597	11.272	12.5995	21.4339	21.0846	2.37195	11.3311	15.4592	16.1015	3.65529	4.42182	4.39812	1.24607	3.50221	3.9504	4.00912	0.0630818	0.00119675	0.000616903	0.185524	0.000823029	0.000199763	7.61861e-05
A8JH98	Enolase PGH1	71	1	1	1	8.62979	16.293	12.7057	11.8032	18.7068	16.4437	7.58578	12.7057	13.8038	1.27057	1.92309	2.48886	8.47227	6.85488	5.05825	11.3763	11.272	7.11214	8.62978	8.3946	6.85488	12.5428	15.6512	11.3651	1.89417	6.79513	9.92013	7.95976	3.64879	3.96821	3.50654	0.921569	2.7645	3.31036	2.99272	0.00645238	0.00196127	0.00565612	0.0639554	0.000219692	0.00162606	0.00265975
A8IXE0	Adenosylhomocysteinase SAH1	70	1	1	1	5.80764	7.65597	9.0365	5.19996	6.19441	6.19441	1.08643	0.625173	2.44343	1.6293	1.75388	2.96483	3.56451	3.59749	2.88403	5.80764	4.36516	2.85759	3.98107	2.60615	1.44544	7.50003	5.86293	1.38501	2.116	3.34868	4.34346	2.67755	2.9069	2.55162	0.469896	1.08134	1.74359	2.11885	1.42092	0.00225258	0.000125624	0.519401	0.0587918	0.00721731	0.000680364	0.0209505
A8JHX9	Elongation factor 2 EFG2	70	1	1	1	1.1272	1.70608	2.46604	0.772681	1.70608	0.954993	0.0824138	0.103753	0.413047	1.27057	1.28233	3.0761	0.765597	1.6293	0.619441	1.39316	1.43219	1.02802	1.0666	0.946237	0.672977	1.76644	1.14459	0.199738	1.87633	1.00478	1.28445	0.89527	0.820844	0.194825	-2.32382	0.907917	0.00687644	0.361155	-0.159606	0.119202	0.639353	0.00169872	0.217858	0.766054	0.639908	0.641209
A8I4S9	Clathrin heavy chain CHC1	67	1	1	1	1.34276	1.45881	0.301995	7.94328	11.4815	4.69894	6.60694	8.47227	4.65586	0.619441	0.474242	1.92309	2.18776	5.39511	0.203236	16.9044	28.8403	3.22107	13.5519	25.5859	2.85759	1.03452	8.04125	6.57836	1.00559	2.59537	16.3219	13.9984	0.0489681	3.00742	2.71773	0.00804465	1.37594	4.02874	3.8072	0.929727	0.0228581	0.00716563	0.990896	0.610508	0.0147245	0.0178224
A8JEU4	Heat shock protein 70A HSP70A	66	1	1	1	2.33346	5.34564	3.59749	5.70164	7.72681	7.24436	4.01791	6.42688	8.09096	1.08643	2.35505	5.29664	3.76704	3.76704	1.1272	4.69894	3.98107	1.64437	2.93765	3.40408	1.09648	3.75886	6.89094	6.17858	2.9127	2.88709	3.44146	2.4794	1.9103	2.7847	2.62728	1.54236	1.52962	1.78302	1.30999	0.0342102	0.000646156	0.0118749	0.199837	0.142866	0.0572174	0.214249
Q2VA40	Phosphorylase PHOA	66	1	1	1	9.37562	15.7036	15.5597	17.5388	20.1372	24.2103	16.9044	21.2814	24.6604	0.704693	1.22462	2.58226	18.7068	14.1906	6.66807	27.2898	20.7014	10.3753	25.8226	19.5885	10.5682	13.5463	20.6288	20.9487	1.50386	13.1885	19.4555	18.6597	3.75983	4.36659	4.38879	0.588667	3.72121	4.28211	4.22186	0.00384662	0.000538676	0.00088643	0.4189	0.000624998	0.000729461	0.00134061
A8IAN1	Transketolase TRK1	66	1	1	1	0.235505	2.26987	1.05682	0.963829	2.83139	1.64437	0.203236	0.283139	0.260615	0.765597	1.45881	2.208	1.47231	1.61436	0.801678	1.94089	2.42103	0.937562	0.349945	0.398107	0.214783	1.1874	1.8132	0.248997	1.47747	1.29612	1.76649	0.320945	0.247801	0.858536	-2.0058	0.563131	0.374195	0.820888	-1.6396	0.766998	0.210416	5.99796e-06	0.315541	0.643542	0.29618	0.0719603
A8JBI5	Ferredoxin-sulfite reductase SIR1	65	1	1	1	15.2757	19.5884	11.9124	28.3139	29.9226	20.5116	29.9226	28.5759	21.0863	1.22462	1	0.879022	15.417	21.677	15.7036	22.2844	28.0543	23.3346	23.9883	30.479	25.5859	15.5922	26.2494	26.5283	1.03455	17.5992	24.5578	26.6844	3.96275	4.71421	4.72946	0.048998	4.13744	4.61811	4.73792	0.00277959	0.000966168	0.000747636	0.750121	0.00177197	0.00053908	0.000455036
A8IWA6	Glutamate synthase NADH-dependent GSN1	65	1	1	1	1.39316	1.25892	0.288403	5.39511	2.208	2.24905	1.72187	1.92309	0.731139	0.698232	0.625173	1.61436	2.67917	1.8197	0.310456	8.16582	6.98233	1.70608	5.49541	5.91562	1.78649	0.980162	3.28406	1.4587	0.979255	1.60311	5.61808	4.39917	-0.0289083	1.71548	0.544683	-0.0302439	0.680872	2.49008	2.13723	0.957279	0.096481	0.281039	0.951154	0.726478	0.0223183	0.00460306
A8J345	Pyruvate kinase PYK4a	65	1	1	1	1.87068	2.83139	1.27057	8.70964	8.87156	8.31764	7.11213	9.12011	6.19441	1.52757	1.38038	1.8197	1.67494	3.76704	1.15878	6.42688	8.62979	6.13762	4.69894	8.01678	5.80765	1.99088	8.63294	7.47555	1.57588	2.20025	7.06476	6.17446	0.993408	3.10985	2.90218	0.656161	1.13767	2.82064	2.62631	0.0947581	1.28837e-06	0.00169454	0.0111539	0.153039	0.000115519	0.00283198
Q540H1	Alpha tubulin 1 TUA2	64	1	1	1	0.724436	0.92045	0.724436	0.954993	1.69044	1.11686	0.0928966	0.136773	0.277971	0.831764	1.05682	0.937562	0.937562	1.21339	0.394457	1.21339	1.24738	1.55597	1.18032	0.765596	0.529663	0.789774	1.2541	0.169214	0.942048	0.848469	1.33891	0.825193	-0.340488	0.326651	-2.56308	-0.0861277	-0.237066	0.421062	-0.277196	0.0323566	0.318341	0.000118806	0.423049	0.654039	0.0963547	0.314238
A8I7T8	Binding protein 1 BIP1	62	1	1	1	0.501187	1.38038	1.58489	2.208	2.29087	2.1677	1.69044	1.65959	1.51356	0.887156	0.870964	0.946237	2.67917	2.72898	2.14783	4.52898	2.93765	2.24905	4.52898	1.77011	1.95885	1.15549	2.22219	1.6212	0.901452	2.51866	3.23856	2.75264	0.208502	1.15198	0.697059	-0.149677	1.33266	1.69535	1.46082	0.664327	4.61878e-06	0.000339159	0.0125651	0.000313421	0.0250134	0.114157
A8JIR0	Carbamoyl phosphate synthase large subunit CMPL1	62	1	1	1	1.92309	4.57088	2.0893	4.01791	6.30957	3.87258	1.61436	3.66438	2.44343	1.08643	1.85353	2.88403	3.04789	3.13329	1.1695	6.02559	4.24619	2.58226	4.65586	3.01995	1.97697	2.86109	4.73335	2.57406	1.94133	2.45023	4.28468	3.21759	1.51656	2.24286	1.36404	0.957045	1.29291	2.09919	1.68598	0.0954295	0.00910144	0.0573537	0.14496	0.0844129	0.00119699	0.00325136
A8J4S1	Photosystem I reaction center subunit III PSAF	62	1	1	1	1.15878	2.03236	3.7325	0.529663	0.331131	2.10863	0.591562	0.879022	0.597035	0.474242	0.549541	0.654636	9.72747	3.53183	9.81748	0.501187	0.879023	2.70396	0.963829	0.293765	3.87258	2.30788	0.989808	0.689206	0.559473	7.69226	1.36139	1.71006	1.20657	-0.0147801	-0.536992	-0.83786	2.94341	0.44508	0.774045	0.158528	0.986407	0.0306668	0.00108865	0.0445917	0.601364	0.547167
A8JHB4	Ferredoxin-dependent glutamate synthase GSF1	60	1	1	1	0.474242	0.296483	0.15417	1.90546	2.10863	1.0666	1.28233	1.10662	0.912011	0.413047	0.57544	1.64437	0.92045	1.77011	0.131826	4.74242	3.40408	0.666807	3.28095	2.01372	0.559758	0.308298	1.69356	1.10032	0.87762	0.940795	2.93777	1.95148	-1.6976	0.760061	0.137926	-0.188332	-0.0880483	1.55472	0.964567	0.00171584	0.0953069	0.401333	0.7672	0.499444	0.174561	0.546586
Q96550	ATP synthase subunit alpha atpA	59	1	1	1	2.22844	2.85759	4.2462	3.01995	3.16228	3.90841	3.53183	1.90546	4.32514	1.13763	1.1695	3.94457	4.1687	4.1687	1.34277	5.05825	3.90841	1.83654	2.96483	3.63078	1.38038	3.11074	3.36355	3.25414	2.0839	3.22672	3.60107	2.65867	1.63726	1.74998	1.70228	1.05929	1.69007	1.84842	1.4107	0.02399	0.00101416	0.0340142	0.308756	0.0378517	0.0355897	0.109624
A8J3P5	Heat shock protein 70E HSP70E	59	1	1	1	0.895365	2.42103	1.48594	5.97035	6.72977	7.11213	2.46604	2.60615	4.13048	0.436516	0.461318	1.31826	7.51623	7.44732	1.38038	21.2814	19.4089	7.51623	14.8594	14.8594	5.29663	1.60078	6.60408	3.06756	0.738697	5.44798	16.0688	11.6718	0.678772	2.72336	1.61709	-0.436946	2.44572	4.00619	3.54495	0.247575	7.53019e-05	0.0178547	0.418318	0.0234615	2.78522e-05	4.99529e-05
A8JHU0	Malate dehydrogenase MDH4	59	1	1	1	3.59749	12.2462	12.1339	9.37562	10.0925	16.4437	5.91562	11.9124	11.0662	1.13763	2.91072	4.61318	7.04693	4.01791	2.80543	7.44732	4.48745	3.7325	7.04693	3.66438	3.43558	9.32585	11.9706	9.63143	2.88717	4.62342	5.22243	4.71563	3.22123	3.58143	3.26775	1.52966	2.20896	2.38472	2.23745	0.0438226	0.00813541	0.00998458	0.133154	0.0110237	0.0210095	0.026379
Q946Y5	88 kDa extracellular polypeptide ECP88	58	1	1	1	4.40555	4.28548	6.60694	20.893	20.893	19.5884	27.0396	22.4905	28.0543	0.824138	0.672977	1.10662	8.87156	8.01678	8.47227	31.9154	27.2898	19.7697	38.7258	39.0841	24.6604	5.09932	20.4581	25.8615	0.867913	8.45354	26.3249	34.1567	2.35031	4.3546	4.69273	-0.204378	3.07956	4.71836	5.0941	0.0055709	1.49145e-06	0.000130374	0.357324	0.00494423	0.000753908	9.0757e-05
A8I7S9	Binding protein 2 BIP2	58	1	1	1	0.448745	0.717794	0.409261	1.40605	2.63027	0.963829	1.78649	2.60615	1.67494	1.15878	1.15878	0.265461	0.190546	0.110662	1.8197	5.15229	1.35519	3.63078	5.44503	3.87258	9.63829	0.525267	1.66672	2.02253	0.861005	0.70697	3.37942	6.31863	-0.928878	0.737007	1.01616	-0.215907	-0.50028	1.75678	2.65961	0.00805917	0.251984	0.0252849	0.664945	0.13863	0.286248	0.0329912
A8JH37	Cobalamin-independent methionine synthase METE	58	1	1	1	0.731139	0.77983	0.390841	0.30761	0.346737	0.147231	0.107647	0.0444631	0.0630957	0.903649	1	1.04713	0.887156	1.02802	0.570164	0.501187	0.42462	0.255858	0.103753	0.057544	0.0505824	0.633937	0.267193	0.0717351	0.983593	0.828445	0.393888	0.0706264	-0.657589	-1.90405	-3.80118	-0.0238669	-0.271522	-1.34414	-3.82365	0.0402688	0.000275855	9.94796e-07	0.717384	0.254568	0.00108292	3.19563e-05
A8IL08	Membrane AAA-metalloprotease FTSH1	58	1	1	1	0.625173	0.711214	0.937562	0.436516	0.625173	0.586138	0.432514	0.319154	0.717794	0.416869	0.457088	0.698232	1.59956	0.731139	1.04713	0.544503	0.801678	0.60256	0.401791	0.613762	0.313329	0.757983	0.549276	0.489821	0.524063	1.12594	0.64958	0.44296	-0.399763	-0.864398	-1.02967	-0.932187	0.171132	-0.622421	-1.17475	0.0601861	0.00142995	0.0126256	0.00562712	0.742094	0.15149	0.0322937
P06007	Photosystem II D2 protein psbD	57	1	1	1	0.0990832	0.10666	0.141906	1.00925	1.03753	1.38038	1.2942	0.519996	1.25892	0.501187	0.660694	1.78649	1.23595	0.138038	0.20893	1.39316	1.1695	0.937562	0.77983	1.18032	0.310456	0.115883	1.14239	1.02437	0.98279	0.527639	1.16674	0.756869	-3.10926	0.192053	0.0347402	-0.0250455	-0.922378	0.222482	-0.401885	2.97149e-07	0.298529	0.927717	0.9681	0.22392	0.9039	0.386568
P93106	Malate dehydrogenase MDH2	56	1	1	1	8.87156	18.0302	21.4783	9.54993	15.7036	18.3654	8.16582	10.5682	17.378	7.37904	12.5892	11.3763	1.83654	1.25893	2.0893	1.69044	1.27057	1.94089	1.27057	0.912011	1.72187	16.1267	14.5396	12.0373	10.4482	1.72825	1.63397	1.30148	4.01138	3.86192	3.58944	3.38518	0.789315	0.708379	0.380159	0.0158474	0.00657639	0.016122	0.00387637	0.104194	0.117469	0.433578
P07753	Photosystem Q(B) protein psbA	56	1	1	1	0.16293	0.310456	0.270396	0.765597	1.1272	1.40605	0.816582	0.704693	1.0666	0.409261	0.483059	2.10863	2.05116	0.608135	0.299227	1.7378	2.35505	0.912011	1.23595	1.97697	0.685488	0.247927	1.09961	0.862624	1.00032	0.986175	1.66829	1.29947	-2.01201	0.136997	-0.213197	0.000455596	-0.0200851	0.738367	0.377922	6.89914e-05	0.619554	0.268423	0.999573	0.514345	0.716192	0.961678
O48949	Protein disulfide isomerase PDI	56	1	1	1	2.07014	13.1826	11.8032	1.90546	13.8038	8.95365	4.01791	12.942	13.8038	0.301995	2.63027	2.46604	8.79023	5.10505	4.57088	7.37904	4.44631	4.01791	4.96592	2.14783	2.85759	9.01864	8.22098	10.2546	1.79943	6.15539	5.28109	3.32378	3.17291	3.03931	3.3582	0.847543	2.62185	2.40083	1.73283	0.0835796	0.104776	0.0416207	0.346652	0.096009	0.109856	0.183717
A8IH03	Phosphoserine aminotransferase PST1	55	1	1	1	7.72681	16.9044	11.9124	12.8233	17.8649	19.0546	7.87046	18.0302	15.417	1.25892	1.20226	2.208	6.91831	12.2462	6.30957	7.44732	15.5597	7.87046	7.87046	14.1906	7.58578	12.1812	16.5809	13.7725	1.5564	8.49135	10.2925	9.88227	3.60659	4.05145	3.78372	0.638211	3.08599	3.36352	3.30484	0.0135323	0.00122902	0.0137698	0.163276	0.00470368	0.00975805	0.00524776
Q9ATG5	Arylsuflatase 2 ars2	54	1	1	1	11.695	3.94457	10.1859	16.9044	3.53183	17.0608	20.7014	14.4544	28.0543	0.510505	0.816582	2.99226	17.0608	3.87258	3.43558	15.8489	3.43558	4.05509	22.4906	7.37904	14.1906	8.60849	12.499	21.0701	1.43978	8.12299	7.77987	14.6867	3.10576	3.64374	4.39712	0.525853	3.02201	2.95975	3.87644	0.0326753	0.0623366	0.00695103	0.603544	0.0607519	0.0907811	0.17821
A8ISJ6	Periplasmic arylsulfatase ARS1	54	1	1	1	26.7917	18.8799	21.677	45.7088	14.5881	38.0189	52.4808	57.544	44.8745	0.636796	0.737904	0.816582	16.1436	5.54626	8.55067	21.677	5.15229	16.9044	20.5116	26.0615	30.1995	22.4495	32.772	51.6331	0.730427	10.0802	14.5779	25.5909	4.48861	5.03439	5.69022	-0.453187	3.33345	3.86571	4.67756	0.000756261	0.0274082	0.000161999	0.00660334	0.0233301	0.0432044	0.00551586
A8HRR9	Alpha-COP COPA1	53	1	1	1	2.07014	1.49969	0.685488	6.48634	5.70164	3.49945	5.10505	5.49541	3.49945	0.946237	0.642688	1.52757	1.87068	2.53513	0.409261	7.72681	9.81748	2.88403	6.36796	8.79023	2.01372	1.41844	5.22915	4.69997	1.03883	1.60502	6.80944	5.72397	0.504303	2.38658	2.23265	0.0549599	0.682595	2.76754	2.51702	0.356461	0.00910088	0.00374763	0.888339	0.533026	0.00506125	0.0157438
A8ISA9	Cysteine synthase OASTL4	53	1	1	1	21.2814	18.5353	NA	23.3346	16.5959	NA	22.4905	18.197	NA	1.24738	0.954993	NA	18.0302	16.4437	NA	18.3654	18.0302	NA	18.7068	16.9044	NA	19.9084	19.9652	20.3438	1.10119	17.237	18.1978	17.8056	4.3153	4.31942	4.34652	0.139061	4.10743	4.18569	4.15426	0.000346006	0.00481472	0.00121814	0.421589	0.0338268	0.0218328	0.0353142
A8IYK1	Phosphorylase PHOB	53	1	1	1	2.29087	4.69894	2.31206	5.54626	9.63829	8.95365	4.65586	4.32514	8.79023	0.824138	1.11686	5.01187	5.05825	5.91562	1.23595	7.11214	8.62979	2.14783	7.04693	6.19441	1.83654	3.10062	8.04607	5.92374	2.31762	4.06994	5.96325	5.02596	1.63256	3.00828	2.56651	1.21265	2.02501	2.5761	2.3294	0.0582796	0.00509641	0.0265894	0.384248	0.0968847	0.0325782	0.0410609
A8J1U1	Heat shock protein 90A HSP90A	52	1	1	1	1.61436	3.0761	4.61318	3.13329	4.65586	5.97035	2.29087	3.43558	5.97035	0.401791	1.1272	2.01372	5.24807	3.94457	2.48886	8.70964	4.96592	3.53183	6.66807	2.29087	2.10863	3.10121	4.5865	3.89893	1.1809	3.89383	5.7358	3.68919	1.63283	2.19739	1.96308	0.239892	1.96119	2.51999	1.8833	0.0722168	0.0119191	0.0560069	0.717695	0.0560658	0.0211514	0.0493303
A8J9T5	Thiamine thiazole synthase chloroplastic THI1	52	1	1	1	0.0192309	0.0369828	0.0251189	0.030761	0.0192309	0.0390841	0.0544503	0.0328095	0.0765597	0.549541	0.765597	1.2942	0.0691831	0.0299227	0.0440555	0.0416869	0.0343558	0.0390841	0.0559758	0.0580764	0.0436516	0.0271109	0.029692	0.0546065	0.869778	0.0477204	0.0383756	0.0525679	-5.20498	-5.07378	-4.19478	-0.201281	-4.38925	-4.70367	-4.24967	4.97322e-09	7.42831e-09	1.90885e-07	0.587671	0.0199318	0.019452	0.020266
A8J5F7	6-phosphogluconate dehydrogenase decarboxylating GND1a|GND1b	51	1	1	1	15.5597	12.4738	18.7068	22.9087	13.0617	22.4905	17.7011	14.1906	21.2814	0.77983	0.937562	0.990832	26.7917	12.2462	20.5116	30.1995	17.5388	26.3027	28.0543	16.5959	25.1189	15.5801	19.487	17.7244	0.902741	19.8498	24.6803	23.2564	3.96163	4.28444	4.14766	-0.147615	4.31105	4.62529	4.53955	0.00126096	0.00453426	0.00122188	0.199518	0.00544093	0.00184389	0.00194407
A8JID6	Plastidic ADP/ATP translocase AAA1	51	1	1	1	0.870964	0.613762	0.648634	1.24738	6.85488	7.65597	1.28233	6.48634	6.19441	0.77983	0.107647	1.00925	1.51356	11.272	1.99526	2.0893	73.7904	11.3763	2.12814	72.4436	8.95365	0.71112	5.25274	4.65436	0.632243	4.92693	29.0853	27.8418	-0.491835	2.39307	2.21858	-0.661448	2.30069	4.86222	4.79918	0.0230398	0.102547	0.0963747	0.24561	0.0947762	0.091989	0.0736476
A8I164	Vacuolar ATP synthase subunit A ATPvA1	51	1	1	1	1.77011	3.13329	2.83139	3.69828	5.01187	6.48634	2.48886	4.36516	5.05825	0.597035	1.38038	3.66438	3.98107	2.85759	0.608135	9.37562	4.9204	2.42103	7.37904	3.31131	1.88799	2.57826	5.0655	3.97075	1.8806	2.48227	5.57235	4.19278	1.3664	2.3407	1.98941	0.911192	1.31166	2.47829	2.06791	0.0188096	0.00723877	0.0179819	0.392735	0.41678	0.0172081	0.0495225
A8JCP5	NAD(P) transhydrogenase	50	1	1	1	0.30479	0.248886	0.299226	2.1677	2.85759	2.05116	2.1677	1.22462	1.83654	0.394457	0.505825	1.69044	2.10863	0.903649	0.235505	2.37684	2.83139	0.619441	4.16869	1.61436	0.136773	0.284301	2.35882	1.74295	0.863574	1.08259	1.94256	1.97328	-1.81451	1.23806	0.801533	-0.211608	0.114492	0.957958	0.980592	2.27605e-06	0.00569315	0.0546843	0.758668	0.527915	0.566156	0.95654
A8IA39	Chloroplast elongation factor G EFG1	49	1	1	1	0.212814	0.483059	0.398107	0.296483	0.654636	0.413047	0.110662	0.0758578	0.253513	1.44544	1.87068	1.65959	0.369828	0.591562	0.313329	0.529663	0.461318	0.436516	0.77268	0.570164	0.2208	0.36466	0.454722	0.146678	1.65857	0.424906	0.475832	0.521215	-1.45538	-1.13694	-2.76928	0.72994	-1.23478	-1.07148	-0.940049	0.00134737	0.00665179	9.61561e-05	0.00582761	0.0148627	0.00250651	0.0408225
A8J6A7	Adenylylphosphosulfate reductase MET16	48	1	1	1	9.28966	8.31764	9.37562	22.08	15.8489	19.0546	28.8403	19.9526	24.6604	1.43219	1.31826	1.44544	10.3753	7.7268	7.58577	16.1436	13.8038	14.4544	18.0302	13.5519	15.5597	8.99431	18.9945	24.4844	1.39863	8.56262	14.8006	15.7139	3.16901	4.24751	4.61379	0.484013	3.09805	3.88758	3.97397	1.92255e-05	0.00056148	0.00079253	0.000590035	0.00184081	0.000170231	0.00086092
A8IKX4	Lipoxygenase	48	1	1	1	0.77983	0.376704	0.534564	0.405508	0.16293	0.398107	0.328095	0.15417	0.237684	0.299226	0.325087	0.642688	0.816582	0.436516	0.369828	0.121339	0.110662	0.133045	0.134276	0.110662	0.0744732	0.563699	0.322182	0.239983	0.422334	0.540976	0.121682	0.106471	-0.827002	-1.63405	-2.059	-1.24354	-0.886365	-3.03881	-3.23147	0.0204721	0.00104612	0.000111138	0.00637896	0.136492	0.0296098	0.0260925
A8HVU5	Phosphoglycerate mutase PGM1a|PGM1b	48	1	1	1	4.44631	7.94328	3.87258	9.63829	11.695	6.30957	8.62979	13.0617	5.19996	1.10662	2.53513	1.64437	6.19441	4.1687	2.39883	9.37561	5.39511	4.20727	6.54636	4.52898	3.98107	5.42072	9.21428	8.96382	1.76204	4.25398	6.326	5.0188	2.43849	3.20387	3.16411	0.817248	2.08881	2.66129	2.32734	0.0254647	0.0063607	0.0249049	0.141324	0.0522878	0.012737	0.0140196
A8ITU6	Predicted protein	48	1	1	1	1.90546	7.72681	2.77971	3.40408	8.95365	3.80189	3.01995	3.22107	3.19154	1.14815	3.80189	1.80302	3.25087	2.01372	2.14783	3.49945	3.16228	3.25087	3.19154	2.33346	2.96483	4.13733	5.38654	3.14419	2.25102	2.47081	3.3042	2.82994	2.0487	2.42936	1.65269	1.17058	1.30498	1.7243	1.50077	0.15849	0.0701157	4.36198e-06	0.192089	0.134105	0.118604	0.0985485
P23577	Apocytochrome f petA	47	1	1	1	0.60256	2.33346	2.37684	0.597035	0.862979	0.679204	1.15878	0.765597	0.809096	0.672977	0.809096	1.85353	3.43558	3.53183	1.7378	0.239883	0.591562	0.161436	0.30761	0.242103	0.121339	1.77095	0.713072	0.911157	1.11187	2.90174	0.33096	0.223684	0.824526	-0.487879	-0.134229	0.152986	1.53692	-1.59527	-2.16047	0.257496	0.0217772	0.514725	0.779129	0.0210691	0.106038	0.0727776
A8J0N7	Phosphoenolpyruvate carboxykinase splice variant PCK1b|PCK1a	47	1	1	1	0.461318	1.51356	1.70608	0.60256	2.208	0.903649	0.529663	0.170608	3.16228	1.47231	1.97697	2.85759	1.10662	1.75388	0.972747	0.325087	0.711214	0.346737	0.57544	0.316228	0.104713	1.22699	1.23807	1.28752	2.10229	1.27775	0.461013	0.332127	0.29512	0.308094	0.364591	1.07196	0.353606	-1.11712	-1.59019	0.588883	0.654209	0.775673	0.052811	0.47963	0.0780409	0.0254488
A8J1S7	Bifunctional aspartate kinase/homoserine dehydrogenase AHD1	46	1	1	1	0.937562	0.92045	0.679204	2.75423	3.10456	1.80302	2.93765	2.44343	2.42103	1.43219	1.39316	1.48594	1.02802	1.95884	0.586138	3.25087	3.10456	1.95884	2.96483	3.0761	1.99526	0.845738	2.55394	2.6007	1.43709	1.191	2.77143	2.67873	-0.241717	1.35272	1.3789	0.523154	0.252173	1.47063	1.42155	0.138093	0.0161794	0.000686839	8.38806e-05	0.66753	0.00920226	0.00529211
A8ISZ1	Elongation factor EF-3	46	1	1	1	1.0666	0.855067	0.30479	1.41906	4.32514	0.879022	0.816582	0.685488	1	0.679204	0.524808	1.52757	1.0666	4.61318	0.224906	5.29663	7.31139	1.20226	5.44503	4.74242	0.711214	0.742151	2.20774	0.834024	0.910526	1.96823	4.60343	3.63289	-0.430216	1.14257	-0.26184	-0.135228	0.976896	2.20271	1.86112	0.319525	0.322169	0.142923	0.788343	0.740294	0.0362786	0.137315
A8IIK8	ER-located HSP110/SSE-like protein HSP70G	46	1	1	1	0.322107	0.625173	0.981748	2.65461	1.72187	4.01791	2.42103	1.6293	2.85759	0.559758	0.405508	1.85353	2.37684	2.51189	0.758578	5.91562	4.2462	2.03236	4.69894	2.12814	1.6293	0.643009	2.79813	2.30264	0.939599	1.88243	4.06472	2.81879	-0.637089	1.48446	1.20329	-0.0898824	0.9126	2.02316	1.49508	0.134413	0.0542556	0.0222855	0.901688	0.546386	0.0610274	0.201708
A8JG03	Isopropylmalate dehydratase large subunit LEU1L	46	1	1	1	1.14815	2.31206	1.40605	1.85353	6.36796	3.19154	7.51623	7.44732	6.36796	1.08643	1.99526	1.30617	2.26986	2.24905	1.40605	9.46237	5.44503	5.49541	10.0925	6.98233	7.04693	1.62209	3.80434	7.1105	1.46262	1.97499	6.80093	8.04059	0.697853	1.92765	2.82995	0.548555	0.981844	2.76573	3.0073	0.152745	0.104268	8.02534e-05	0.166332	0.15755	0.0024663	0.00214218
P12154	Photosystem I P700 chlorophyll a apoprotein A1 psaA	46	1	1	1	0.0432514	0.124738	0.0731139	3.83707	2.24905	2.96483	5.19996	2.72898	2.83139	0.625173	0.440555	2.03236	2.05116	0.549541	0.0737904	5.97035	5.86138	1.43219	5.44503	5.34564	1.31826	0.0803679	3.01699	3.58678	1.03269	0.891498	4.42131	4.03631	-3.63724	1.59311	1.84269	0.046414	-0.165696	2.14447	2.01304	2.68014e-06	0.0117574	0.0327477	0.951261	0.486739	0.0283255	0.0394
A8HMX2	Pyruvate-formate lyase PFL1	46	1	1	1	1.90546	4.44631	2.91072	2.93765	3.80189	3.94457	0.319154	0.60256	0.539511	0.272898	0.679204	0.809096	10.8643	5.39511	3.94457	5.05824	4.13048	2.96483	7.7268	5.01187	2.53513	3.0875	3.56137	0.487075	0.587066	6.73464	4.05118	5.09127	1.62644	1.83243	-1.03779	-0.768406	2.7516	2.01834	2.34803	0.0475583	0.00123786	0.00395338	0.0628434	0.000508545	0.0239071	0.0146997
A8IMK1	Chaperonin 60C (Fragment) CPN60C	45	1	1	1	6.98232	12.5892	10.4713	6.42688	9.90832	9.54993	8.95365	12.942	12.7057	1.59956	3.25087	4.92039	5.29663	3.01995	2.20801	7.24436	3.83707	3.0479	9.81748	4.44631	3.56451	10.0143	8.62837	11.5338	3.25694	3.5082	4.70977	5.94277	3.32399	3.10909	3.52779	1.70352	1.81073	2.23566	2.57114	0.00527747	0.00231377	0.00123125	0.0781477	0.00545599	0.0022279	0.00064873
A8ISG0	Light-harvesting protein of photosystem I LHCA7	45	1	1	1	0.483059	0.698232	0.483059	0.515229	0.177011	0.619441	0.928966	0.564937	0.613762	0.642688	0.765597	0.515229	1.11686	0.401791	1.07647	0.100925	0.113763	0.465586	0.092045	0.253513	0.272898	0.554783	0.437227	0.702555	0.641171	0.86504	0.226758	0.206152	-0.850004	-1.19355	-0.509317	-0.641219	-0.209162	-2.14077	-2.27822	0.00342686	0.0135399	0.0595861	0.00768147	0.457674	0.00492518	0.00344158
A8JGM1	Rhodanese-like Ca-sensing receptor TEF2	45	1	1	1	0.586138	0.758578	0.946237	0.244343	0.194089	0.487529	0.18197	0.366438	0.246604	0.60256	1.10662	1.5417	1.39316	0.824138	0.981748	0.0831764	0.0580764	0.124738	0.177011	0.1	0.0972748	0.763651	0.308653	0.265004	1.08363	1.06635	0.0886637	0.124762	-0.389015	-1.69594	-1.91591	0.115869	0.0926778	-3.49551	-3.00275	0.0854471	0.00158432	0.000169193	0.773319	0.989759	0.023428	0.0240633
P36495	Uncharacterized membrane protein ycf78 ycf78	45	1	1	1	0.895365	1.38038	2.01372	0.420727	0.831764	0.758578	0.401791	0.346737	0.608135	1	1.7378	1.70608	1.30617	1.22462	1.18032	0.613762	0.570164	0.444631	0.570164	0.346737	0.293765	1.42982	0.670356	0.452221	1.48129	1.23704	0.542853	0.403555	0.515838	-0.577001	-1.1449	0.566858	0.306887	-0.881368	-1.30916	0.255042	0.0597943	0.0023323	0.116308	0.395788	0.0587743	0.0190239
A8ILN4	1-hydroxy-2-methyl-2-(E)-butenyl 4-diphosphate synthase HDS1	44	1	1	1	0.413047	0.310456	0.263027	0.666807	2.24905	0.862979	2.99226	2.37684	2.51189	0.862979	1	1.03753	0.613762	0.597035	0.394457	1.05682	1.47231	0.83946	1.44544	1.41906	0.801678	0.328843	1.25961	2.627	0.966836	0.535085	1.12286	1.22206	-1.60453	0.332981	1.39341	-0.0486576	-0.90216	0.167182	0.289313	0.00011038	0.629648	0.000955913	0.565739	0.00398641	0.588075	0.3357
A8IX80	Acetohydroxyacid dehydratase AAD1	44	1	1	1	0.731139	0.895365	1.41906	1.58489	2.24905	1.95885	0.436516	0.711214	1.1695	1.22462	1.20226	2.37684	0.772681	1.78649	0.534564	2.42103	2.67917	1.80302	2.60615	1.6293	1.92309	1.01519	1.93093	0.772409	1.60124	1.03124	2.30107	2.05285	0.0217455	0.949297	-0.372562	0.67919	0.0443861	1.20231	1.03763	0.945149	0.00838373	0.347083	0.196035	0.795527	0.0279943	0.125477
A8J8Y1	Receptor of activated protein kinase C 1 RACK1	44	1	1	1	0.559758	0.772681	1.40605	0.549541	0.648634	0.787046	0.201372	0.169044	0.37325	1.21339	1.08643	3.19154	0.642688	1.10662	0.424619	1.03753	1.58489	0.474242	0.765597	0.887156	0.515229	0.912829	0.66174	0.247889	1.83045	0.724643	1.03222	0.72266	-0.131584	-0.595663	-2.01223	0.872199	-0.464657	0.0457518	-0.46861	0.748876	0.00797919	0.000288616	0.289981	0.364771	0.657284	0.416909
A8IV40	Apoferredoxin PETF	43	1	1	1	0.299226	0.625173	0.515229	0.195884	0.21677	0.387258	0.529663	0.135519	0.272898	1.14815	1.25892	1.07647	0.524807	0.246604	0.544503	0.1	0.218776	0.270396	0.20893	0.248886	0.188799	0.479876	0.266637	0.312693	1.16118	0.438638	0.196391	0.215538	-1.05927	-1.90705	-1.67718	0.215593	-1.1889	-2.3482	-2.21398	0.00556969	0.00026764	0.00400246	0.038516	0.00367443	0.000270241	0.000127225
A8I7W0	Flagellar associated protein FAP24	43	1	1	1	0.103753	0.122462	0.100925	0.0390841	0.0316228	0.0334195	0.0260615	0.0293765	0.0267917	0.895365	0.862979	0.879022	0.263027	0.183654	0.205116	0.0444631	0.0436516	0.0319154	0.0288403	0.0420727	0.0299226	0.109047	0.0347088	0.0274099	0.879122	0.217266	0.04001	0.0336119	-3.19698	-4.84856	-5.18916	-0.185865	-2.20247	-4.64349	-4.89489	1.98418e-08	1.7657e-10	6.85789e-12	0.000206416	9.98347e-06	1.19299e-07	1.12945e-07
A8J8M5	Plastid ribosomal protein S5 PRPS5	43	1	1	1	0.108643	0.218776	0.199526	0.0356451	0.0564937	0.0487529	0.049204	0.0698232	0.0954993	1.83654	1.72187	1.49969	0.107647	0.161436	0.222843	0.0229087	0.0304789	0.0580764	0.0496592	0.0492039	0.0751622	0.175648	0.0469639	0.0715088	1.68603	0.163975	0.0371547	0.0580085	-2.50924	-4.4123	-3.80574	0.753631	-2.60845	-4.75031	-4.10759	1.70885e-05	9.96592e-09	2.59222e-07	0.00226625	0.000185036	8.31935e-05	8.87785e-05
A8JAV1	Actin IDA5	42	1	1	1	1.02802	2.75423	2.33346	0.954993	2.96483	1.72187	0.515229	0.60256	0.496592	1.02802	2.14783	2.18776	1.94089	1.77011	0.862978	4.05509	2.60615	2.03236	3.01995	1.41906	1.11686	2.03857	1.88056	0.538127	1.78787	1.52466	2.89787	1.85196	1.02756	0.911166	-0.893982	0.838241	0.608486	1.53499	0.889051	0.116314	0.207088	0.000145183	0.106892	0.347693	0.00703144	0.0684483
A8ICV4	Photosystem I 8.1 kDa reaction center subunit IV PSAE	42	1	1	1	1.49969	1.47231	5.49541	0.413047	0.277971	2.65461	0.855067	0.912011	1.64437	0.824138	0.711214	1.7378	2.22843	1.31826	2.96483	0.18197	0.505825	1.19124	0.586138	0.440555	1.57036	2.82247	1.11521	1.13715	1.09105	2.17051	0.626345	0.865685	1.49696	0.157313	0.185422	0.125718	1.11803	-0.674969	-0.208085	0.244387	0.888403	0.618074	0.793258	0.305842	0.754347	0.925411
A8ITH8	Chaperonin 60B2 CPN60B2	41	1	1	1	0.636796	0.698232	1.20226	0.0772681	0.487529	0.149969	0.15417	0.188799	0.349945	1.72187	1.40605	1.25892	0.487528	0.731139	0.990832	0.30761	0.334195	0.405509	0.613762	0.424619	0.390841	0.845764	0.238255	0.230971	1.46228	0.7365	0.349104	0.476408	-0.241673	-2.06942	-2.11421	0.54822	-0.441243	-1.51827	-1.06973	0.437776	0.00381943	0.000218096	0.0276565	0.0784872	0.00223491	0.0276847
A8J5P7	Ubiquinol:cytochrome c oxidoreductase 50 kDa core 1 subunit QCR1	41	1	1	1	1.99526	6.42688	7.51623	1.28233	5.34564	4.05509	1.52757	1.94089	4.16869	0.672977	2.91072	2.48886	5.19996	2.22844	3.43558	4.16869	2.33346	2.85759	2.67917	1.95884	1.75388	5.31279	3.56102	2.54572	2.02418	3.62133	3.11991	2.13063	2.40947	1.83229	1.34807	1.01734	1.85652	1.64151	1.09128	0.063004	0.0994801	0.132586	0.209998	0.0622295	0.083548	0.221036
A8J3Y6	AIR synthase-related protein	40	1	1	1	0.608135	0.21677	0.199526	2.35505	1.45881	1.38038	1.85353	1.24738	1.1272	1.11686	0.737904	1.55597	0.731139	0.946237	0.188799	2.31207	3.31131	0.847227	1.92309	3.37287	0.963829	0.341477	1.73142	1.40937	1.13691	0.622058	2.15687	2.0866	-1.55014	0.791952	0.495051	0.185119	-0.684878	1.10894	1.06115	0.00784113	0.0794217	0.142669	0.593488	0.133686	0.103235	0.0721404
Q9LLL6	Glucose-1-phosphate adenylyltransferase STA6	40	1	1	1	0.510505	0.946237	1.21339	0.265461	0.428549	0.328095	0.10666	0.0912011	0.366438	1.04713	1.0666	1.35519	0.744732	0.92045	0.954993	0.461317	0.613762	0.452898	0.263027	0.405509	0.291072	0.890044	0.340701	0.188099	1.1563	0.873391	0.509326	0.319869	-0.168052	-1.55342	-2.41043	0.209522	-0.1953	-0.97334	-1.64445	0.619879	0.000156206	0.00081086	0.191658	0.486289	0.00697981	0.00202036
A8JH58	Predicted protein	40	1	1	1	1.8197	2.31206	1.04713	14.0605	10.3753	7.24436	11.1686	9.2045	7.04693	0.654636	0.457088	1.02802	6.42688	6.85488	0.937562	20.3236	24.2103	6.98233	17.8649	22.6986	7.7983	1.7263	10.56	9.14002	0.713247	4.73977	17.1721	16.1206	0.787682	3.40054	3.1922	-0.487527	2.24482	4.10199	4.01083	0.119765	0.00831967	0.00239181	0.16187	0.101149	0.00549486	0.00102443
A8J1C1	Ubiquitin-activating enzyme E1 UBA1	40	1	1	1	1.5417	4.05509	1.21339	5.70164	8.24138	5.7544	4.52898	8.16582	6.19441	0.448745	0.981748	1.2942	4.7863	4.65586	1.5417	13.1826	9.72747	4.87528	9.2045	7.94328	4.05509	2.27006	6.56581	6.2964	0.90823	3.66129	9.26178	7.06762	1.18273	2.71497	2.65453	-0.138871	1.87235	3.21129	2.82122	0.22997	0.00266643	0.00728776	0.728886	0.0834245	0.00572029	0.0123704
A8IPQ9	Calcium-dependent protein kinase 1 CDPK1	39	1	1	1	1.83654	2.26987	3.37287	2.63027	2.80543	3.43558	1.18032	0.879022	2.93765	0.679204	0.630957	1.7378	3.53183	4.74242	1.02802	3.22107	3.7325	2.26986	3.04789	2.44343	1.1272	2.49309	2.95709	1.66566	1.01599	3.10076	3.07448	2.20617	1.31794	1.56418	0.736098	0.0228824	1.63262	1.62034	1.14155	0.0309405	0.00132167	0.358308	0.966815	0.0516802	0.0529005	0.100559
A8J6C7	Membrane AAA-metalloprotease FTSH2	39	1	1	1	0.60256	0.928966	1.00925	0.597035	1	1.15878	1.01859	1	1.35519	0.285759	0.809096	0.711214	1.92309	0.440555	1.38038	1.01859	0.737904	1.33045	1	0.619441	0.570164	0.846926	0.918604	1.12459	0.602023	1.24801	1.02898	0.729868	-0.239692	-0.122485	0.169403	-0.73211	0.31963	0.0412195	-0.454292	0.285799	0.65184	0.341129	0.0683942	0.916841	0.971533	0.30087
A8IZT9	Multicopper ferroxidase FOX1	39	1	1	1	0.387258	0.465586	0.285759	0.319154	0.554626	0.0972747	0.120226	0.124738	0.0912011	0.239883	0.310456	0.47863	1.36773	0.672977	0.334195	0.855067	1.04713	0.416869	0.57544	0.636796	0.244343	0.379534	0.323685	0.112055	0.34299	0.791634	0.773022	0.485526	-1.3977	-1.62734	-3.15772	-1.54376	-0.337095	-0.371419	-1.04238	0.000283806	0.00687732	1.17573e-07	0.000750638	0.270631	0.289698	0.0621667
A8IVJ7	NADH:ubiquinone oxidoreductase 76 kDa subunit NUOS1	39	1	1	1	1.21339	1.95885	1.87068	2.60615	3.90841	3.76704	2.42103	3.7325	4.2462	0.824138	1.43219	1.58489	2.03236	2.39883	1.35519	3.87258	3.46737	3.34195	4.65586	3.0479	3.98107	1.68097	3.4272	3.46658	1.28041	1.92879	3.56063	3.89494	0.749296	1.77703	1.79351	0.356602	0.947698	1.83213	1.9616	0.044312	0.00417147	0.0105038	0.293994	0.118725	0.00988572	0.0106557
A8IRU6	Peptidyl-prolyl cis-trans isomerase cyclophilin-type CYN38	39	1	1	1	0.862979	2.31206	4.36516	0.387258	0.862979	1.65959	0.353183	0.824138	1.78649	0.77983	1.90546	3.7325	1.87068	1.36773	1.41906	0.946237	0.809096	0.870964	0.724436	0.559757	0.928966	2.5134	0.969941	0.987936	2.13926	1.55249	0.875432	0.73772	1.32964	-0.044031	-0.0175098	1.09711	0.634583	-0.191933	-0.438855	0.210577	0.939343	0.978553	0.256035	0.529227	0.807344	0.741218
A8HPF4	Predicted protein	39	1	1	1	0.711214	1.22462	2.91072	0.214783	0.474242	0.432514	0.167494	0.164437	0.42462	0.801678	0.862979	0.963829	1.34276	1.33045	2.55859	0.648634	0.457088	0.794328	0.77983	0.149969	0.758578	1.61552	0.373846	0.252184	0.876162	1.74394	0.63335	0.562792	0.691995	-1.41948	-1.98745	-0.190731	0.802346	-0.658924	-0.829326	0.406625	0.00146877	0.000972549	0.0588141	0.204718	0.0563236	0.117403
A8HWA8	Pyridine nucleotide binding protein YCF39-2	39	1	1	1	1.49969	2.93765	2.91072	0.870964	1.99526	1.85353	0.229087	0.912011	0.444631	0.37325	0.816582	1.44544	6.42688	3.83707	1.77011	0.510505	0.847227	0.580764	1.00925	0.380189	0.258226	2.44935	1.57325	0.528576	0.878424	4.01135	0.646166	0.549223	1.2924	0.65375	-0.919816	-0.18701	2.00409	-0.630024	-0.864537	0.0379565	0.180217	0.0794778	0.715833	0.00896294	0.454361	0.16754
A8J0I0	Ribosomal protein L4 RPL4	39	1	1	1	0.380189	0.369828	0.724436	0.212814	0.180302	0.140605	0.0625173	0.0349945	0.0809096	1.30617	0.903649	1.75388	0.444631	0.691831	0.515228	0.353183	0.401791	0.235505	0.185353	0.218776	0.201372	0.491485	0.177907	0.0594738	1.32123	0.550564	0.33016	0.201834	-1.02478	-2.49081	-4.0716	0.401886	-0.861019	-1.59876	-2.30876	0.0120205	2.48583e-06	2.42615e-07	0.260919	0.0804686	0.021272	0.0133723
A8J506	Argininosuccinate synthase AGS1	38	1	1	1	1.34276	3.13329	4.2462	0.744732	1.6293	2.03236	0.383707	0.666807	1.1695	0.301995	0.928966	1.99526	5.91562	3.90841	2.60615	3.01995	2.63027	1.58489	1.94089	1.38038	0.787046	2.90742	1.46879	0.740004	1.07541	4.14339	2.4117	1.36944	1.53974	0.554633	-0.434394	0.104884	2.05081	1.27005	0.453585	0.0871259	0.285152	0.321069	0.886126	0.0893225	0.255484	0.907717
Q9S7V1	Coproporphyrinogen III oxidase Cpx1	38	1	1	1	0.0619441	0.272898	3.01995	0.138038	0.246604	0.359749	0.194089	0.0772681	1.08643	3.63078	1.5417	6.19441	0.123595	0.483059	0.60256	0.369828	0.49204	0.630957	0.343558	0.390841	0.731139	1.11826	0.248131	0.452594	3.78896	0.403071	0.497608	0.488513	0.161262	-2.01083	-1.14371	1.9218	-1.31089	-1.00692	-1.03353	0.907204	0.000300465	0.161003	0.10688	0.276639	0.341866	0.411066
A8J6Y8	Ferredoxin--NADP reductase FNR1	38	1	1	1	0.666807	0.831764	0.879022	0.448745	0.544503	0.487529	0.220801	0.188799	0.136773	0.946237	1.10662	1.04713	0.990832	0.937561	0.91201	0.100925	0.139316	0.100925	0.111686	0.1	0.110662	0.792531	0.493592	0.182124	1.03333	0.946801	0.113722	0.10745	-0.335461	-1.01861	-2.45701	0.0473011	-0.0788664	-3.13642	-3.21827	0.0321183	5.34786e-05	4.791e-06	0.515782	0.369449	5.32657e-05	3.93994e-05
A8HW56	Flagellar associated protein CDC48	38	1	1	1	2.96483	2.58226	2.91072	3.80189	5.59758	3.87258	4.69894	3.87258	4.28548	1.07647	0.672977	1.99526	2.1677	4.44631	0.77268	5.86138	9.03649	3.01995	5.97035	7.44732	2.14783	2.81927	4.42402	4.28567	1.24823	2.46223	5.97261	5.1885	1.49532	2.14536	2.09952	0.319889	1.29997	2.57836	2.37532	0.000108661	0.0043081	0.000161017	0.560255	0.143714	0.000258901	0.00572134
A8IZU0	Heat shock protein 70C HSP70C	38	1	1	1	0.461318	1.00925	0.816582	0.824138	1.49969	0.801678	2.96483	4.20727	1.69044	2.1677	3.25087	1.72187	1.00925	1.19124	1.09648	2.03236	1.69044	1.34276	2.75423	2.07014	1.92309	0.762384	1.04183	2.95418	2.38015	1.09899	1.68852	2.24915	-0.39141	0.0591251	1.56276	1.25105	0.136179	0.75576	1.16938	0.212809	0.863944	0.0546798	0.0383999	0.743084	0.178831	0.0592036
Q66T67	Heat shock protein 90C HSP90C	38	1	1	1	0.313329	0.731139	1.20226	0.224906	0.501187	0.529663	0.301995	0.242103	0.534564	0.765597	1.11686	1.83654	0.83946	1.09648	0.751623	1	0.887156	0.711214	0.717794	0.824138	0.47863	0.748911	0.418585	0.359554	1.23967	0.895854	0.866123	0.673521	-0.417135	-1.25641	-1.47572	0.309951	-0.158665	-0.207356	-0.570205	0.3835	0.00392466	0.00199272	0.489381	0.70553	0.567914	0.246076
A8IQB8	Plastid acyl-ACP desaturase FAB2	38	1	1	1	4.05509	9.37562	18.3654	0.436516	3.66438	2.07014	0.765597	0.203236	3.87258	3.25087	1.57036	1.88799	3.28095	6.91831	10.666	2.65461	5.10505	5.91562	1.45881	3.16228	5.80764	10.5987	2.05701	1.6138	2.23641	6.95508	4.55842	3.47625	3.40581	1.04055	0.690464	1.16118	2.79807	2.18854	1.79753	0.0830748	0.32002	0.619145	0.0744625	0.0212103	0.00300568	0.0911876
A8IQ05	Succinate-coa ligase beta chain SCLB1a|SCLB1b	38	1	1	1	2.65461	4.92039	13.4277	4.36516	4.87529	15.9956	5.44503	4.44631	14.5881	1.21339	1.35519	5.64937	3.98107	4.65586	2.58226	5.64937	4.48746	2.72898	4.96592	3.87258	1.72187	7.00088	8.41201	8.15983	2.73932	3.73973	4.2886	3.52012	2.80754	3.07245	3.02854	1.45382	1.90293	2.10051	1.81563	0.141237	0.122495	0.090745	0.298126	0.158037	0.113813	0.101
A8I2V3	2-cys peroxiredoxin PRX2	37	1	1	1	1.90546	3.43558	6.36796	1.6293	2.14783	4.20727	0.316228	0.794328	1.5417	0.887156	0.937562	1.78649	3.37287	3.28095	3.90841	0.711214	1.85353	2.01372	0.299227	0.30479	1.47231	3.903	2.66146	0.884085	1.20374	3.52074	1.52616	0.692109	1.96458	1.41222	-0.177742	0.267518	1.81588	0.609903	-0.530928	0.0908831	0.102441	0.76143	0.523429	0.0799166	0.438532	0.872482
A8HQW1	6-phosphogluconolactonase-like protein (Fragment)	37	1	1	1	12.2462	19.4089	12.942	12.2462	15.5597	11.695	12.8233	16.9044	12.3595	2.0893	2.44343	1.1695	7.04693	6.30957	11.0662	5.49541	6.66807	9.63829	6.25173	6.79204	12.4738	14.8657	13.1669	14.0291	1.90074	8.14092	7.26726	8.50587	3.89391	3.71885	3.81035	0.926563	3.02519	2.86141	3.08846	0.00369792	0.000544679	0.000835399	0.0766043	0.000114251	0.00272567	0.000298091
A8J173	Aspartate semialdehyde dehydrogenase ASSD1	37	1	1	1	0.744732	1.8197	5.80764	1.0666	1.72187	3.04789	0.17378	0.291072	0.801678	1.70608	2.37684	3.69828	0.92045	1.24738	1.43219	0.879023	0.946237	1.1272	0.613762	0.580764	0.648634	2.79069	1.94545	0.422177	2.59373	1.20001	0.984153	0.614387	1.48062	0.960106	-1.24408	1.37503	0.263043	-0.0230461	-0.70278	0.309576	0.180052	0.040028	0.0528098	0.609278	0.965509	0.23908
Q75VY7	Light-harvesting chlorophyll-a/b protein of photosystem I LhcI-4	37	1	1	1	1.24738	3.80189	2.58226	1.5417	1.05682	4.20727	2.80543	5.49541	3.31131	0.448745	0.77983	1.69044	3.63078	1.94089	3.0479	0.92045	0.60256	0.519996	1.40605	1.01859	0.580764	2.54385	2.26859	3.87072	0.973006	2.87319	0.681002	1.0018	1.34701	1.1818	1.9526	-0.0394801	1.52265	-0.55427	0.00259616	0.104493	0.264919	0.0253956	0.945523	0.225115	0.388676	0.680346
A8IKI9	Mitochondrial processing peptidase alpha subunit MPPA2	37	1	1	1	0.862979	1.99526	2.48886	0.380189	0.554626	0.47863	0.356451	0.672977	0.340408	0.559758	0.903649	1.39316	2.14783	2.91072	2.22844	1.01859	1.15878	0.737904	1.08643	0.731139	1.05682	1.78237	0.471148	0.456612	0.952188	2.42899	0.971758	0.958127	0.833794	-1.08575	-1.13096	-0.0706817	1.28036	-0.0413313	-0.0617108	0.179356	0.000469718	0.00739425	0.852897	0.0935581	0.818686	0.922132
Q5NKW4	Photosystem I reaction center subunit II 20 kDa PsaD	37	1	1	1	11.272	16.9044	15.8489	18.197	18.7068	22.2843	20.7014	21.4783	20.5116	0.981748	0.654636	0.870964	10.666	9.2045	19.7697	12.5893	26.5461	22.6987	12.2462	22.2843	22.9087	14.6751	19.7294	20.8971	0.835783	13.2134	20.6113	19.1464	3.8753	4.30227	4.38523	-0.2588	3.72393	4.36537	4.259	0.00138145	0.00012924	2.9231e-07	0.162508	0.0330375	0.00200534	0.00328167
A8HZZ1	Threonine synthase THS1	37	1	1	1	0.496592	2.05116	1.21339	1.03753	2.60615	1.69044	0.751623	1.25892	1.34276	1.09648	1.72187	2.39883	0.912011	1.85353	0.990832	2.01372	2.63027	1.55597	1.88799	1.83654	1.40605	1.25371	1.77804	1.11777	1.73906	1.25212	2.06665	1.71019	0.326209	0.830288	0.160625	0.798308	0.324378	1.0473	0.774159	0.602386	0.162399	0.558316	0.120819	0.576571	0.0875695	0.11008
A8IW55	ABC transporter multidrug resistance associated protein MRP2	36	1	1	1	1.20226	1.23595	0.405508	10.7647	4.7863	4.87529	8.09096	6.25173	3.63078	0.369828	0.47863	1	4.52898	2.20801	0.369828	25.1189	12.0226	3.69828	19.4089	10.4713	3.56451	0.947906	6.80875	5.99116	0.616153	2.36894	13.6133	11.1482	-0.0771834	2.76739	2.58283	-0.69864	1.24424	3.76694	3.47874	0.857123	0.0425372	0.0181968	0.119655	0.380461	0.0266666	0.0122445
A8HS14	Glucose-1-phosphate adenylyltransferase STA1	36	1	1	1	0.501187	0.794328	0.870964	0.131826	0.469894	0.0648634	0.123595	0.0698232	0.1	1.1272	1.33045	1.30617	0.544502	0.879023	0.704693	0.277971	0.416869	0.231206	0.203236	0.229087	0.133045	0.72216	0.222194	0.097806	1.25461	0.709406	0.308682	0.188456	-0.46961	-2.17011	-3.35393	0.327236	-0.495317	-1.6958	-2.4077	0.0692612	0.00343135	5.29984e-07	0.0165014	0.110649	0.00115939	0.000165607
A8J6C3	Phosphoglucan water dikinase PWD1	36	1	1	1	1.8197	3.0761	1.39316	5.64937	4.05509	4.83059	1.92309	3.94457	2.31206	0.824138	1.15878	1.07647	3.34195	2.29087	1.52757	7.58578	5.44503	3.83707	5.01187	3.37287	1.95884	2.09632	4.84501	2.72658	1.01979	2.3868	5.62263	3.44786	1.06786	2.2765	1.44709	0.0282769	1.25507	2.49124	1.7857	0.0957692	0.00112275	0.0494071	0.853716	0.0225094	0.00328895	0.021848
A8JG58	Predicted protein	36	1	1	1	1.09648	2.29087	3.83707	0.77983	1.75388	1.94089	0.275423	0.580764	0.816582	0.972747	2.07014	3.19154	1.41906	1.59956	1.02802	1.69044	1.31826	1.14815	1.48594	0.724436	0.981748	2.40814	1.49153	0.55759	2.07814	1.34888	1.38562	1.06404	1.26792	0.576795	-0.842724	1.05529	0.431759	0.470529	0.0895524	0.150557	0.243798	0.0476234	0.16762	0.556652	0.526069	0.953972
A8IW49	Pyruvate phosphate dikinase PPD2	36	1	1	1	1.44544	1.61436	0.862979	1.69044	1.83654	2.1677	1.64437	2.14783	1.97697	0.549541	0.879022	1.83654	1.85353	1.61436	0.401791	4.36516	3.25087	1.61436	3.83707	2.65461	1.39316	1.30759	1.89823	1.92306	1.08837	1.28989	3.0768	2.62828	0.386913	0.924653	0.943402	0.122165	0.367252	1.62143	1.39412	0.247909	0.00312901	0.00335183	0.830146	0.948425	0.0174892	0.0377504
A8IGH1	Superoxide dismutase FSD1	36	1	1	1	10.5682	17.0608	15.2757	11.0662	7.72681	15.7036	19.0546	17.0608	16.1436	0.49204	0.928966	1.11686	27.0396	6.72977	15.8489	24.4343	14.7231	13.6773	26.3027	14.1906	15.7036	14.3016	11.4989	17.4197	0.845956	16.5394	17.6116	18.7323	3.8381	3.52342	4.12265	-0.241345	4.04784	4.13845	4.22746	0.00235299	0.0105021	4.41921e-05	0.452051	0.025695	0.000180131	0.000806246
A8IVG0	2-oxoglutarate dehydrogenase E1 subunit OGD1	35	1	1	1	1.58489	1.90546	0.457088	4.83059	4.87529	1.95885	4.57088	3.22107	2.1677	1.27057	1.78649	1.39316	1.15878	2.42103	0.505825	4.44631	3.34195	1.43219	5.54626	3.13328	1.8197	1.31581	3.88824	3.31989	1.48341	1.36188	3.07348	3.49975	0.395956	1.95912	1.73113	0.568914	0.445596	1.61987	1.80725	0.511888	0.0401924	0.0289544	0.0359981	0.57188	0.0761099	0.0557451
A8J637	Elongation factor Ts EFT1c|EFT1b|EFT1a	35	1	1	1	0.501187	0.501187	0.691831	0.190546	0.194089	0.207014	0.135519	0.0704693	0.18197	1.80302	1.2942	1.8197	0.413047	0.237684	0.465586	0.244343	0.170608	0.125893	0.130617	0.155597	0.130617	0.564735	0.197216	0.129319	1.63897	0.372106	0.180281	0.138944	-0.824354	-2.34215	-2.95099	0.712791	-1.42622	-2.47168	-2.84743	0.00237803	9.05926e-09	1.1311e-05	0.0207418	0.0136031	0.00198955	0.00121583
A8J244	Isocitrate lyase ICL1	35	1	1	1	0.765597	1.67494	3.19154	0.413047	0.737904	1.01859	0.310456	0.49204	0.972747	1.72187	2.26987	4.2462	0.57544	0.972747	0.787046	0.260615	0.20893	0.260615	0.123595	0.0765597	0.120226	1.87736	0.723181	0.591748	2.74598	0.778411	0.243387	0.106794	0.908705	-0.467571	-0.756946	1.45732	-0.361396	-2.03868	-3.2271	0.282768	0.188771	0.107685	0.0850177	0.610045	0.060109	0.0341304
Q75VY8	Light-harvesting chlorophyll-a/b protein of photosystem I LhcI-3	35	1	1	1	0.737904	0.672977	0.452898	0.787046	0.356451	0.801678	1.31826	1.39316	0.654636	0.564937	0.57544	0.515229	1.11686	0.337287	0.870964	0.283139	0.319154	0.280543	0.47863	0.346737	0.376704	0.62126	0.648392	1.12202	0.551868	0.775038	0.294279	0.40069	-0.686732	-0.625063	0.166094	-0.857604	-0.367661	-1.76474	-1.31944	0.0117681	0.0737336	0.630574	1.7488e-05	0.376498	5.76187e-05	0.000427627
P09144	Photosystem I P700 chlorophyll a apoprotein A2 psaB	35	1	1	1	0.0660693	0.130617	0.194089	3.43558	3.87258	5.39511	5.05825	3.13329	4.83059	0.30479	0.237684	2.24905	4.83059	0.831764	0.169044	12.5893	19.0546	2.65461	6.13762	17.2187	1.18032	0.130258	4.23442	4.34071	0.930509	1.9438	11.4328	8.17888	-2.94055	2.08216	2.11793	-0.103907	0.958878	3.51511	3.0319	1.93259e-05	0.00552065	0.0053242	0.921163	0.76443	0.0134301	0.104087
A8J5Z0	Acidic ribosomal protein P0 RPP0	34	1	1	1	0.685488	1.00925	1.55597	0.444631	0.432514	0.195884	0.120226	0.0758578	0.0717794	0.870964	0.704693	1.21339	1.31826	1.51356	1.34276	0.765597	0.83946	0.660693	0.597035	0.483059	0.625173	1.08357	0.357677	0.0892879	0.929682	1.39153	0.75525	0.568422	0.115791	-1.48327	-3.48539	-0.105191	0.47667	-0.404974	-0.814965	0.758668	0.00136711	5.04293e-07	0.663124	0.202188	0.20772	0.11285
A8JGS8	Beta'-cop COPB2	34	1	1	1	1.92309	2.88403	2.10863	3.59749	4.83059	3.7325	1.69044	2.91072	2.63027	1.11686	1.65959	1.92309	1.92309	1.67494	1.07646	3.98107	3.53183	2.22843	2.35505	1.97697	1.39316	2.30525	4.05353	2.41048	1.56651	1.55817	3.24711	1.90839	1.20492	2.01918	1.26932	0.647558	0.639849	1.69916	0.932357	0.0113777	0.0014435	0.0187405	0.0754232	0.0790468	0.00399801	0.0148636
A8I972	ClpB chaperone Hsp100 family CLPB3	34	1	1	1	1.48594	3.40408	1.44544	0.731139	3.19154	1.0666	1.92309	2.1677	1.67494	0.990832	1.47231	0.505825	1.27057	1.94089	3.25087	1.58489	1.38038	2.42103	2.65461	2.03236	1.83654	2.11182	1.66309	1.92191	0.989656	2.15411	1.79544	2.1745	1.07849	0.733867	0.942543	-0.0150007	1.10709	0.844334	1.12068	0.160465	0.437896	0.0029216	0.972202	0.169867	0.164121	0.160683
A8IP17	Eukaryotic initiation factor 4A-like protein	34	1	1	1	0.501187	0.501187	0.801678	0.496592	0.580764	0.539511	0.113763	0.0972747	0.237684	0.92045	0.711214	1.75388	0.597035	0.954993	0.428548	0.912011	0.855067	0.483059	0.559758	0.457088	0.157036	0.601351	0.538956	0.149574	1.12851	0.660192	0.750045	0.391294	-0.733721	-0.891761	-2.74107	0.174425	-0.599042	-0.41495	-1.35368	0.0164014	4.54573e-05	4.34359e-05	0.707188	0.221686	0.329797	0.0815291
A8IKQ0	Fructose-16-bisphosphatase FBP1	34	1	1	1	0.648634	0.685488	0.642688	0.376704	0.267917	0.205116	0.0895365	0.057544	0.0711213	0.724436	0.928966	1.1272	1.36773	1.18032	0.77983	0.691831	0.529663	0.353183	0.457088	0.363078	0.235505	0.658937	0.283246	0.0727339	0.926867	1.10929	0.524892	0.35189	-0.601788	-1.81987	-3.78123	-0.109566	0.14964	-0.929906	-1.5068	1.4093e-05	0.000138923	5.99058e-08	0.563493	0.663802	0.0185866	0.0065442
A8IE23	Glucose-6-phosphate isomerase PGI1	34	1	1	1	4.74242	6.91831	6.85488	9.63829	8.24138	13.5519	7.87046	7.31139	10.5682	0.83946	1.5417	3.25087	7.58578	4.13048	2.60615	9.28966	6.19441	4.05509	7.94328	5.01187	3.63078	6.17187	10.4772	8.58334	1.87734	4.77414	6.51305	5.52865	2.62571	3.38918	3.10154	0.908693	2.25524	2.70333	2.46693	0.00193771	0.00397177	0.0016554	0.287697	0.00660749	0.00883723	0.0163675
A8J955	Kinesin-like calmodulin binding protein (Fragment)	34	1	1	1	1.77011	2.60615	1.69044	1.97697	5.05825	3.34195	1.77011	2.42103	2.96483	0.895365	1.30617	1.85353	1.15878	3.43558	0.496592	2.96483	3.90841	2.12814	2.24905	3.22107	1.18032	2.02223	3.45906	2.38532	1.35169	1.69698	3.00046	2.21681	1.01595	1.79038	1.25418	0.434764	0.762972	1.58518	1.14849	0.025112	0.0509225	0.0159783	0.273839	0.543794	0.0284607	0.127589
A8I175	N-ethylmaleimide sensitive fusion protein	34	1	1	1	2.48886	2.37684	1.59956	3.59749	4.87529	3.04789	3.19154	2.208	3.83707	0.946237	1.11686	0.981748	3.53183	3.49945	2.48886	8.62979	5.7544	6.30957	5.70164	4.61318	3.87258	2.15509	3.84022	3.07887	1.01495	3.17338	6.89792	4.72913	1.10774	1.94119	1.6224	0.0214077	1.66602	2.78616	2.24158	0.0144866	0.00631003	0.0117899	0.78793	0.00670614	0.000692293	0.00163908
Q93Z22	Plasma membrane-type proton ATPase PMA2	34	1	1	1	0.737904	0.630957	0.30761	5.86138	4.44631	3.66438	4.7863	4.52898	3.22107	1.25892	0.981748	1.47231	1.21339	1.41906	0.310456	5.15229	5.39511	2.72898	5.01187	4.52898	2.65461	0.558824	4.65736	4.17878	1.23766	0.980968	4.42546	4.06515	-0.839535	2.21951	2.06308	0.307617	-0.0277225	2.14583	2.02331	0.0270067	0.00471623	0.00279336	0.169537	0.775036	0.00517583	0.00790211
A8IRK4	Sedoheptulose-17-bisphosphatase SEBP1	34	1	1	1	0.291072	0.277971	0.42462	0.165959	0.0685488	0.214783	0.0912011	0.0331131	0.0903649	0.879022	1.01859	1.61436	0.42462	0.539511	0.30761	0.11695	0.144544	0.115878	0.0636796	0.102802	0.201372	0.331221	0.149764	0.0715597	1.17066	0.423913	0.125791	0.122618	-1.59413	-2.73924	-3.80471	0.227319	-1.23816	-2.9909	-3.02776	0.000139915	3.85343e-05	1.09988e-06	0.491265	0.0394045	0.010663	0.0137001
A8IAT4	Acetohydroxy acid isomeroreductase AAI1	33	1	1	1	0.416869	0.744732	0.912011	0.432514	0.666807	0.544503	0.231207	0.161436	0.519996	1.11686	1.33045	2.03236	0.648635	0.903649	0.529663	0.636796	0.704693	0.465586	0.60256	0.387258	0.432514	0.691204	0.547941	0.304213	1.49322	0.693982	0.602358	0.47411	-0.532816	-0.867907	-1.71685	0.578431	-0.527029	-0.731306	-1.0767	0.100945	0.00260847	0.00317055	0.149052	0.189047	0.0938298	0.0531202
A8IRW5	Glycoside-hydrolase-like protein GLH1	33	1	1	1	1.59956	0.928966	1.18032	2.24905	1.43219	2.83139	2.96483	2.01372	2.33346	0.597035	0.519996	1.78649	2.03236	2.70396	0.613762	4.28549	4.09261	1.95884	3.90841	4.44631	1.97697	1.23628	2.17088	2.43734	0.96784	1.78336	3.44565	3.4439	0.306008	1.11828	1.28531	-0.0471599	0.834598	1.78477	1.78404	0.293576	0.044772	0.0067734	0.941235	0.55397	0.0378012	0.0377379
A8J249	Light-harvesting protein of photosystem I LHCA1	33	1	1	1	1.23595	2.48886	1.8197	1.2942	0.903649	1.34276	1.51356	1	0.794328	0.698232	0.751623	0.564937	1.67494	0.847227	4.44631	0.505825	0.328095	1.35519	0.248886	0.165959	0.469894	1.84817	1.1802	1.10263	0.671597	2.32283	0.729703	0.294913	0.886096	0.239036	0.140948	-0.574331	1.21588	-0.454618	-1.76164	0.0790976	0.264523	0.656383	0.00408867	0.242677	0.26634	0.00220028
A8ITL0	Mitochondrial F1F0 ATP synthase associated 60.6 kDa protein ASA1	33	1	1	1	5.39511	11.695	12.1339	3.16228	7.51623	6.85488	3.59749	8.01678	6.19441	0.724436	1.49969	1	8.70964	6.08135	11.8032	4.83059	5.15229	8.16582	6.19441	5.01187	8.62979	9.74133	5.84446	5.93623	1.07471	8.86473	6.04957	6.61202	3.28412	2.54707	2.56955	0.103943	3.14808	2.59683	2.72509	0.0159214	0.023245	0.018308	0.758476	0.00751663	0.0231431	0.00994123
A8IZZ9	Phosphate acetyltransferase PAT2	33	1	1	1	1.28233	4.44631	2.12814	3.53183	9.81748	5.05825	3.0761	3.46737	4.13048	1.78649	2.99226	2.18776	1.94089	2.53513	1.83654	3.59749	4.05509	3.83707	3.83707	3.34195	3.63078	2.61893	6.13585	3.55798	2.32217	2.10418	3.82988	3.60327	1.38898	2.61726	1.83106	1.21547	1.07326	1.9373	1.84931	0.162101	0.0533528	0.00114403	0.0203037	0.113747	0.017623	0.00384385
A8J8Z1	Phosphoglucomutase GPM1a|GPM1b	33	1	1	1	0.544503	3.90841	5.80764	1.80302	3.83707	5.24808	0.862979	3.19154	4.32514	1.04713	3.37287	5.97035	3.10456	2.31206	1.14815	2.67917	2.46604	1.77011	1.80302	1.59956	1.49968	3.42019	3.62939	2.79322	3.46345	2.18826	2.30511	1.63409	1.77407	1.85973	1.48193	1.79221	1.12978	1.20483	0.708484	0.190882	0.0582089	0.153283	0.158226	0.275683	0.236745	0.476981
A8JAL9	Predicted protein (Fragment)	33	1	1	1	0.972747	0.636796	1.95885	0.787046	0.436516	1.47231	0.630957	0.272898	1.0666	1	0.937562	1.1695	1.2942	1.05682	1.31826	0.636796	0.570164	1.49969	0.301995	0.625173	0.648635	1.18946	0.898625	0.656817	1.03569	1.22309	0.902215	0.525268	0.25031	-0.15421	-0.606436	0.0505881	0.290531	-0.148457	-0.928876	0.657885	0.755656	0.209123	0.633687	0.23943	0.885947	0.0315612
A8HYU5	S-adenosylmethionine synthase METM	33	1	1	1	0.444631	0.946237	0.660694	0.277971	0.685488	0.270396	0.113763	0.108643	0.180302	1.08643	1.31826	1.23595	0.698232	1.00925	0.660694	0.37325	0.432514	0.277971	0.224905	0.201372	0.0366438	0.683854	0.411285	0.134236	1.21354	0.789393	0.361245	0.154307	-0.54824	-1.28179	-2.89716	0.279226	-0.341185	-1.46895	-2.69612	0.0951305	0.0127113	3.01629e-06	0.0346117	0.275193	0.00127606	0.000458424
Q8W4V3	Serine hydroxymethyltransferase shmt	33	1	1	1	0.167494	0.131826	0.301995	0.0751623	0.691831	0.125893	0.394457	0.111686	0.356451	0.625173	0.691831	1.00925	0.625173	1.22462	0.539511	1.77011	1.75388	0.801678	2.05116	1.7378	0.346737	0.200438	0.297629	0.287532	0.775419	0.796433	1.44189	1.37857	-2.31877	-1.74841	-1.79821	-0.366952	-0.328375	0.52796	0.463169	0.000102896	0.0237194	0.0012984	0.130938	0.368411	0.189152	0.625569
A2PZC2	UDP-Glucose:protein transglucosylase EZY11	33	1	1	1	4.7863	8.87156	7.7983	3.10456	6.66807	5.05825	2.22844	3.22107	5.34564	0.879022	1.25892	2.37684	2.85759	2.33346	2.60615	2.67917	4.65586	2.37684	1.5417	1.31826	1.45881	7.15205	4.94362	3.59838	1.50493	2.59907	3.23729	1.43959	2.83836	2.30557	1.84735	0.589696	1.37799	1.69479	0.525659	0.00732725	0.0186551	0.0475329	0.3242	0.129368	0.0630975	0.457305
O47027	30S ribosomal protein S2 chloroplastic rps2-1	32	1	1	1	0.235505	0.136773	0.366438	0.190546	0.115878	0.18197	0.0981748	0.049204	0.224906	1.64437	1.14815	2.05116	0.185353	0.380189	0.218776	0.201372	0.148593	0.188799	0.235505	0.21677	0.090365	0.246238	0.162798	0.124095	1.61456	0.26144	0.179588	0.18088	-2.02187	-2.61885	-3.01049	0.691143	-1.93545	-2.47723	-2.46689	0.00034569	3.76249e-06	7.47696e-05	0.0781962	0.010081	0.00804652	0.00745812
A8J1B6	Adenine nucleotide translocator ANT1	32	1	1	1	0.30479	0.824138	0.349945	0.246604	0.711214	0.483059	0.398107	0.235505	0.444631	0.963829	0.660694	1.30617	1	1.13763	0.679204	0.469894	1.31826	0.704693	0.340408	1.44544	0.60256	0.492958	0.480292	0.359414	0.976898	0.938944	0.830948	0.796136	-1.02046	-1.05802	-1.47628	-0.0337204	-0.0908896	-0.26717	-0.328914	0.0379322	0.0179217	0.00053975	0.907366	0.607499	0.391244	0.338842
A8I263	Aspartate aminotransferase AST3	32	1	1	1	1.14815	3.01995	2.53513	2.42103	3.76704	3.10456	1.44544	1.94089	2.33346	1.48594	1.92309	1.70608	1.72187	2.70396	1.61436	2.31206	1.95884	2.14783	3.16228	2.31206	1.49969	2.23441	3.09754	1.90659	1.70504	2.0134	2.13958	2.32468	1.1599	1.63112	0.930998	0.769803	1.00963	1.09733	1.21703	0.0925616	0.00569966	0.0242593	0.00503501	0.104307	0.000276325	0.0329975
A8IXF1	ATP-sulfurylase ATS1	32	1	1	1	1.75388	0.801678	0.570164	6.54636	1.00925	7.11213	5.24808	3.56451	5.80764	0.787046	0.591562	1.8197	4.05509	0.887156	1.0666	9.46237	6.42688	4.61318	10.5682	6.72977	5.7544	1.04191	4.88925	4.87341	1.0661	2.00295	6.83414	7.68411	0.0592276	2.28961	2.28493	0.0923465	1.00212	2.77276	2.94188	0.913465	0.116422	0.00454653	0.870687	0.394218	0.0194658	0.0285135
A8JHM2	Eukaryotic initiation factor (Fragment) EIF3C	32	1	1	1	0.30479	0.515229	0.887156	0.291072	0.416869	0.277971	0.128233	0.145881	0.325087	1.36773	1.38038	1.78649	0.369828	0.570164	0.554626	0.346737	0.363078	0.356451	0.255859	0.248886	0.340408	0.569058	0.328637	0.199734	1.51153	0.498206	0.355422	0.281718	-0.813352	-1.60543	-2.32385	0.596013	-1.00519	-1.4924	-1.82768	0.0645858	0.0001103	0.000219629	0.0204826	0.0188615	0.0026517	0.00270166
A8IVM9	Glycine cleavage system P protein GCSP	32	1	1	1	1.49969	2.07014	1.00925	3.0761	3.34195	3.13329	3.10456	2.39883	2.67917	0.277971	0.474242	1.7378	6.13762	5.29663	0.717794	11.1686	9.72747	2.03236	9.81748	6.54636	1.55597	1.52636	3.18378	2.72752	0.830005	4.05068	7.64282	5.97327	0.610095	1.67074	1.44759	-0.268808	2.01816	2.93411	2.57852	0.161098	1.11382e-05	0.00108898	0.729011	0.166978	0.0103724	0.0132622
A8I7T1	Heat shock protein 90B (Fragment) HSP90B	32	1	1	1	1.31826	2.10863	3.28095	2.18776	3.34195	3.01995	2.99226	2.70396	4.13048	0.413047	0.666807	1.49969	7.31139	5.24807	2.93765	8.87156	5.59758	2.80543	7.7983	5.80764	2.37684	2.23595	2.84989	3.27557	0.859846	5.16571	5.75819	5.32759	1.16089	1.51091	1.71174	-0.217849	2.36897	2.52562	2.41348	0.0960497	0.0057698	0.00640377	0.691334	0.00597959	0.0012444	0.00205877
A8J9S7	Isocitrate dehydrogenase [NADP] IDH3	32	1	1	1	1.34276	5.80764	5.49541	4.09261	5.97035	6.66807	1.64437	3.66438	3.25087	0.870964	1.30617	2.63027	5.59758	7.04693	2.83139	9.90832	8.16582	3.49945	8.24138	6.48634	2.208	4.21527	5.57701	2.85321	1.60247	5.15863	7.1912	5.64524	2.07563	2.47949	1.51258	0.680295	2.36699	2.84623	2.49704	0.0891884	0.00399956	0.0396282	0.318357	0.0150204	0.000603685	0.00401696
A8J4Z4	Mitochondrial F1F0 ATP synthase associated 45.5 kDa protein ASA2	32	1	1	1	4.87529	5.39511	9.28966	1.94089	2.48886	6.13762	2.53513	3.25087	5.05825	1.14815	1	1.48594	3.25087	4.32514	6.85488	1.78649	2.03236	4.52897	2.24905	2.44343	4.24619	6.52002	3.52245	3.61475	1.21136	4.8103	2.78261	2.97956	2.70488	1.81658	1.8539	0.276632	2.26613	1.47644	1.5751	0.0166374	0.127987	0.0252855	0.215531	0.077761	0.201961	0.114223
A8HME6	Polyadenylate-binding protein RB47 RB47	32	1	1	1	0.359749	0.328095	0.487529	0.203236	0.301995	0.212814	0.083946	0.037325	0.194089	1.48594	1.03753	1.25892	0.340408	0.642688	0.544503	0.356451	0.432514	0.413048	0.11272	0.231207	0.17378	0.391791	0.239348	0.10512	1.2608	0.5092	0.400671	0.172569	-1.35184	-2.06282	-3.24989	0.334335	-0.973697	-1.31951	-2.53476	0.000237068	1.73259e-05	4.2877e-05	0.114187	0.010541	0.0044775	0.00131283
A8JFZ2	Predicted protein	32	1	1	1	0.436516	0.529663	0.717794	0.465586	0.108643	0.242103	0.0549541	0.077983	0.0334195	1.08643	0.946237	0.92045	0.613762	0.549541	0.534564	0.194089	0.183654	0.151356	0.0903649	0.110662	0.127057	0.561324	0.272111	0.0554522	0.984371	0.565956	0.176366	0.109362	-0.833093	-1.87774	-4.17261	-0.0227261	-0.821239	-2.50335	-3.19282	0.0060761	0.00220346	2.06347e-07	0.776938	0.00474914	0.000128855	7.14424e-05
A8HXT4	Pyruvate carboxylase (Fragment) PYC1	32	1	1	1	1.09648	0.724436	0.409261	1.49969	2.07014	1.01859	1.09648	0.895365	1.04713	1.09648	0.831764	1.52757	0.981748	1.94089	0.331131	1.58489	2.91072	0.937562	2.24905	3.46737	0.937562	0.743392	1.52947	1.01299	1.15194	1.08459	1.81106	2.218	-0.427806	0.613034	0.0186208	0.20406	0.117148	0.856833	1.14926	0.26594	0.156447	0.840523	0.495328	0.830823	0.116029	0.0806298
A8ID84	Ribosomal protein L3 RPL3	32	1	1	1	0.229087	0.519996	0.452898	0.18197	0.187068	0.161436	0.0349945	0.0398107	0.0529663	1.55597	1.55597	1.65959	0.319154	0.37325	0.359749	0.301995	0.304789	0.244343	0.121339	0.12942	0.144544	0.40066	0.176825	0.0425905	1.59051	0.350718	0.283709	0.131767	-1.31955	-2.49961	-4.55332	0.669486	-1.51162	-1.81752	-2.92393	0.00242338	4.91848e-08	5.94131e-09	6.86622e-05	2.43555e-05	9.99975e-06	3.35762e-06
A8IMP6	Ribosomal protein S4 RPS4	32	1	1	1	0.928966	0.794328	2.85759	0.255859	0.285759	0.319154	0.0554626	0.0510505	0.0794328	1.36773	1.08643	1.87068	0.660693	0.887156	1.15878	0.296483	0.394457	0.524807	0.190546	0.229087	0.390841	1.52696	0.286924	0.061982	1.44161	0.902209	0.405249	0.270158	0.610664	-1.80126	-4.01201	0.527683	-0.148467	-1.30312	-1.88813	0.473359	2.58053e-06	4.68286e-08	0.126517	0.847677	0.0479377	0.0211171
Q6SA05	Rubisco activase Rca	32	1	1	1	0.159956	0.359749	0.299226	0.149969	0.288403	0.169044	0.118032	0.0469894	0.138038	1.23595	1.30617	1.5417	0.334195	0.387258	0.30479	0.0580765	0.0444631	0.0654636	0.246604	0.0963829	0.0353183	0.272977	0.202472	0.10102	1.36127	0.342081	0.0560011	0.126102	-1.87315	-2.30421	-3.30729	0.444956	-1.54759	-4.1584	-2.98734	0.00025168	5.12048e-05	5.31711e-06	0.017435	0.000735843	0.000161523	0.000539772
A8IA45	Vacuolar ATP synthase subunit B ATPvB	32	1	1	1	2.99226	4.52898	5.91562	2.0893	3.0761	4.74242	1.02802	1.48594	4.83059	0.731139	1.65959	2.12814	4.32514	2.58226	2.55859	3.90841	2.37684	2.63027	1.47231	1.97697	1.31826	4.47895	3.3026	2.44818	1.50629	3.15533	2.97184	1.58918	2.16316	1.7236	1.29171	0.590998	1.65779	1.57136	0.668282	0.0146045	0.0409775	0.293475	0.284967	0.0228554	0.042751	0.324703
A8JFR9	Acetyl CoA synthetase ACS3	31	1	1	1	0.195884	0.159956	0.111686	0.128233	0.452898	0.149969	0.122462	0.0912011	0.147231	0.831764	0.963829	1.8197	0.239883	0.672977	0.0895365	0.405509	0.685488	0.164437	0.205116	0.272898	0.0879022	0.155842	0.2437	0.120298	1.2051	0.334132	0.418478	0.188639	-2.68184	-2.03682	-3.05532	0.26915	-1.58151	-1.25678	-2.4063	4.15996e-06	0.00195421	6.90287e-07	0.543968	0.0665497	0.0793763	0.0318327
A8J7T7	Cysteine endopeptidase CEP1	31	1	1	1	3.43558	4.52898	4.20727	6.08135	3.94457	2.96483	2.85759	3.01995	1.8197	2.46604	1.95885	0.648634	1.94089	1.94089	3.69828	1.52757	2.0893	4.44631	0.398107	0.465586	6.91831	4.05727	4.33025	2.56575	1.69117	2.52668	2.68773	2.594	2.02051	2.11445	1.35938	0.758024	1.33725	1.42639	1.37518	0.000706878	0.0223679	0.0140914	0.27084	0.0884302	0.0439282	0.753993
A8J7X9	Cytochrome c peroxidase CCPR1	31	1	1	1	3.98107	5.86138	4.7863	3.46737	5.7544	4.52898	2.77971	4.65586	3.01995	0.30479	0.937562	0.325087	15.9956	4.9204	15.2757	17.2187	7.87046	13.3045	13.4277	6.98232	12.3595	4.87625	4.58358	3.48518	0.52248	12.0639	12.7979	10.9231	2.28577	2.19648	1.80123	-0.936553	3.59262	3.67783	3.44932	0.00206014	0.00560466	0.0135189	0.0829454	5.09404e-05	0.00523386	0.00700247
A8J1T4	Dihydrolipoyl dehydrogenase GCSL	31	1	1	1	1.36773	2.58226	2.99226	2.91072	3.80189	5.49541	2.96483	5.01187	4.69894	0.539511	0.613762	2.63027	3.46737	4.40555	0.990832	4.96592	8.87156	2.55859	5.64937	7.04693	2.29087	2.31408	4.06934	4.22521	1.26118	2.95458	5.46536	4.99572	1.21044	2.02479	2.07902	0.334774	1.56295	2.45032	2.32069	0.0544237	0.0154868	0.00715018	0.722333	0.197567	0.0552843	0.0436718
A8I305	Glutamine synthetase GLN1	31	1	1	1	1.09648	3.59749	3.53183	2.77971	4.2462	6.25173	1.1695	2.39883	3.49945	1.0666	1.03753	4.09261	2.33346	3.53183	1.43219	3.59749	5.19996	2.05116	2.83139	4.32514	1.90546	2.74193	4.42588	2.35593	2.06558	2.43249	3.61621	3.02066	1.45519	2.14596	1.2363	1.04654	1.28244	1.85448	1.59487	0.101719	0.0271665	0.114156	0.352425	0.242583	0.0856828	0.155753
A8HWC2	Malic enzyme MME1	31	1	1	1	2.31206	3.66438	4.09261	9.12011	4.7863	12.1339	7.72681	8.55067	11.3763	0.559758	0.903649	1.97697	7.58578	3.19154	3.59749	23.5505	10.8643	6.85488	20.5116	10.9648	7.44732	3.35635	8.6801	9.21791	1.14679	4.7916	13.7565	12.9746	1.74689	3.11771	3.20444	0.197604	2.26051	3.78205	3.69762	0.0117693	0.0227268	0.00174602	0.74821	0.0522371	0.000943019	0.00181818
A8JBM7	Predicted protein	31	1	1	1	3.53183	1.58489	3.80189	3.37287	2.10863	2.93765	1.75388	0.903649	3.16228	1.07647	0.751623	2.42103	2.51189	2.14783	1.35519	4.28549	3.0479	1.83654	3.13329	1.83654	1.00925	2.97287	2.80638	1.93994	1.41637	2.00497	3.05664	1.99303	1.57186	1.48871	0.956009	0.502201	1.00358	1.61195	0.99496	0.0475845	0.00821113	0.226707	0.460912	0.189379	0.0592103	0.270859
A8J146	Rab GDP dissociation inhibitor protein GDIC1	31	1	1	1	3.63078	12.0226	10.5682	4.69894	12.942	10.3753	3.28095	10.1859	7.24436	0.258226	2.31206	2.1677	13.3045	4.2462	3.90841	17.0608	5.29663	4.52898	11.8032	4.2462	3.7325	8.74053	9.33873	6.90374	1.57933	7.15305	8.96215	6.59397	3.12772	3.22323	2.78738	0.659314	2.83856	3.16384	2.72115	0.0403538	0.0266809	0.0419253	0.430823	0.050876	0.0397195	0.0646002
A8JI60	Type-II calcium-dependent NADH dehydrogenase NDA2	31	1	1	1	1.35519	1.55597	1.38038	3.63078	3.37287	3.25087	3.94457	3.34195	3.01995	0.319154	0.394457	0.831764	5.15229	2.37684	1.30617	5.59758	4.20727	2.80543	5.05825	3.56451	2.63027	1.43051	3.41818	3.43549	0.515125	2.9451	4.20343	3.75101	0.516533	1.77323	1.78052	-0.957006	1.55832	2.07157	1.90728	0.00241965	2.72049e-05	0.000848295	0.0386222	0.0575417	0.0056874	0.0125238
A8I297	Eukaryotic initiation factor EIF5A	30	1	1	1	0.251189	0.870964	1.09648	0.130617	0.30479	0.197697	0.049204	0.0390841	0.0457088	1.05682	1.65959	1.30617	0.787045	0.83946	1.08643	0.322107	0.380189	0.510505	0.151356	0.185353	0.26546	0.739543	0.211035	0.0446656	1.34086	0.90431	0.404267	0.200723	-0.435293	-2.24445	-4.48469	0.423157	-0.14511	-1.30662	-2.31672	0.360936	9.97126e-05	5.58592e-10	0.123063	0.652058	0.0173508	0.00435129
A8J3F7	Mitochondrial substrate carrier protein MITC14	30	1	1	1	0.413047	0.47863	1.10662	0.205116	0.258226	0.544503	0.16293	0.155597	0.487529	0.724436	0.77983	1.27057	0.436516	0.376704	1.39316	0.416869	0.310456	0.809096	0.376704	0.452898	0.731139	0.666101	0.335948	0.268685	0.924947	0.735459	0.51214	0.520247	-0.586188	-1.57369	-1.89601	-0.112558	-0.443283	-0.965389	-0.942732	0.205472	0.00324373	0.00260773	0.687705	0.812125	0.260917	0.206322
A8J2L0	Predicted protein	30	1	1	1	0.409261	0.630957	1.00925	0.147231	0.233346	0.239883	0.104713	0.0487529	0.17378	2.31206	1.85353	1.48594	0.267917	0.334195	0.630957	0.0887156	0.0920449	0.177011	0.122462	0.0698232	0.157036	0.683157	0.20682	0.109082	1.88384	0.411023	0.119257	0.11644	-0.549711	-2.27355	-3.19652	0.91368	-1.28271	-3.06785	-3.10234	0.144733	1.19287e-05	1.6102e-05	0.02086	0.0114151	0.00225386	0.00236391
A8I528	Voltage-dependent anion-selective channel protein	30	1	1	1	1.11686	3.66438	2.80543	0.625173	1.58489	0.679204	0.564937	0.642688	0.619441	0.787046	1.8197	0.870964	2.37684	1.83654	2.80543	1.72187	1.80302	2.24906	2.07014	1.52757	2.35505	2.52889	0.96309	0.609022	1.15924	2.3396	1.92465	1.98425	1.3385	-0.0542578	-0.715434	0.213175	1.22626	0.944594	0.988595	0.110543	0.911331	7.07268e-05	0.655706	0.0617711	0.189468	0.102791
A8JFJ2	Alanine-glyoxylate transaminase AGT1	29	1	1	1	0.724436	1.22462	1.10662	0.529663	1	0.672977	0.337287	0.691831	0.353183	0.524808	1.1272	1.40605	1.51356	1.72187	0.928966	1.27057	1.27057	0.619441	0.912011	0.465586	0.376704	1.01856	0.734213	0.460767	1.01935	1.38813	1.05353	0.584767	0.0265291	-0.445729	-1.11789	0.0276512	0.473144	0.0752307	-0.774067	0.908082	0.128804	0.00956301	0.944253	0.480127	0.936513	0.122827
A8J1X8	Aspartyl-tRNA synthetase	29	1	1	1	0.928966	1.67494	2.51189	1.24738	3.10456	1.72187	2.31206	1.64437	3.0761	0.744732	0.660694	1.70608	1.05682	3.46737	0.831764	3.76704	4.2462	1.85353	3.37287	3.90841	1.78649	1.70527	2.0246	2.34418	1.03717	1.78532	3.28892	3.02259	0.769996	1.01764	1.22908	0.0526512	0.83618	1.71761	1.59579	0.197801	0.139721	0.0313809	0.917081	0.448349	0.00607057	0.0110756
Q66YD0	Chloroplast vesicle-inducing protein in plastids 1 VIPP1	29	1	1	1	10.7647	4.57088	5.29664	14.5881	8.47227	14.5881	21.677	13.9316	14.3219	1.01859	0.57544	0.912011	4.2462	2.03236	3.7325	8.16583	12.5893	9.28966	9.63829	8.62979	13.3045	6.87739	12.5495	16.6435	0.835347	3.33702	10.0149	10.5242	2.78186	3.64956	4.05689	-0.259552	1.73856	3.32408	3.39564	0.0396866	0.00478653	0.00342245	0.285108	0.0874833	6.17042e-05	0.0183767
A8ITX0	Copper response defect 1 protein CRD1	29	1	1	1	0.0580764	0.265461	4.32514	0.114815	0.30479	0.787046	0.175388	0.0322107	1.58489	2.1677	0.963829	7.65597	0.0570164	0.515229	0.679204	0.143219	0.170608	0.334195	0.229087	0.222843	0.380189	1.54956	0.402217	0.597497	3.59583	0.41715	0.216007	0.277373	0.631857	-1.31395	-0.742996	1.84633	-1.26136	-2.21085	-1.8501	0.712574	0.0404273	0.462124	0.276053	0.562964	0.30532	0.344509
A8IRV6	Eukaryotic initiation factor EIF3B	29	1	1	1	0.903649	0.862979	1.03753	0.642688	1.20226	0.570164	0.398107	0.265461	0.660694	1.2942	1.49969	1.64437	0.544503	1.08643	0.47863	0.990832	0.937562	0.619441	1.00925	0.534564	0.47863	0.934719	0.805039	0.44142	1.47942	0.703186	0.849278	0.674149	-0.0973959	-0.31287	-1.17977	0.565029	-0.508022	-0.235691	-0.568861	0.28339	0.384238	0.0085859	0.00917859	0.232605	0.186089	0.0606639
A8IRV0	HSP70-HSP90 organizing protein HOP1	29	1	1	1	7.65597	10.9648	11.8032	6.91831	12.3595	10.666	4.83059	7.31139	8.95365	0.928966	1.2942	1.51356	7.65597	7.94328	7.24436	8.55067	9.63829	7.37904	7.44732	8.3946	6.54636	10.1413	9.98125	7.03188	1.24557	7.61453	8.52266	7.46276	3.34217	3.31922	2.81391	0.316811	2.92876	3.0913	2.89971	0.00195119	0.00503522	0.00731665	0.223203	0.00238318	0.00239045	0.0026545
A8J914	UDP-glucose 6-dehydrogenase UGD2	29	1	1	1	0.334195	0.660694	0.972747	0.691831	1.83654	0.586138	0.353183	0.0724436	0.809096	0.787046	1.01859	1.13763	0.60256	1.61436	0.564937	1.77011	1.99526	1.5417	1.38038	1.05682	0.685488	0.655879	1.03817	0.411574	0.981088	0.927285	1.76902	1.0409	-0.608499	0.0540414	-1.28078	-0.0275456	-0.108915	0.822954	0.0578272	0.135351	0.92863	0.0518333	0.863153	0.880747	0.0244412	0.999057
Q763T6	UDP-sulfoquinovose synthase SQD1	29	1	1	1	4.20727	9.81748	3.98107	8.79023	9.12011	8.16582	5.64937	9.72747	5.29664	1.02802	1.18032	0.870964	6.19441	6.79203	5.34564	5.91562	9.46237	7.37904	5.54626	8.01678	6.98232	6.00194	8.69205	6.89116	1.02643	6.1107	7.58568	6.84845	2.58543	3.1197	2.78475	0.0376402	2.61134	2.92328	2.77578	0.0587782	1.0415e-05	0.0143365	0.781973	0.00546892	0.0139494	0.0072221
A8JEF7	3-ketoacyl-CoA-synthase KAS1	28	1	1	1	0.758578	0.744732	1	2.18776	2.60615	2.44343	2.35505	2.0893	1.61436	0.946237	1.61436	1.92309	1.48594	1.94089	0.47863	3.56451	2.77971	2.01372	2.70396	2.24905	1.43219	0.834437	2.41245	2.01957	1.49456	1.30182	2.78598	2.1284	-0.261126	1.2705	1.01405	0.579723	0.380527	1.47819	1.08977	0.116426	0.000315633	0.00926556	0.161392	0.679172	0.00503142	0.0274122
A8JAG8	Argonaute-like protein AGO3	28	1	1	1	1.49969	0.937562	1.41906	2.80543	2.65461	3.04789	3.49945	1.92309	4.87529	1.31826	0.636796	1.8197	1.31826	1.6293	0.380189	4.65586	4.36516	2.70396	3.53183	3.80189	2.85759	1.28543	2.83598	3.43261	1.25825	1.10925	3.90833	3.39711	0.362256	1.50385	1.77931	0.33142	0.149581	1.96655	1.76431	0.179165	8.86244e-05	0.0462913	0.493139	0.834755	0.0320827	0.0365262
A8J129	Aspartate aminotransferase AST1	28	1	1	1	0.363078	0.42462	1.27057	0.394457	1.18032	0.816582	0.887156	0.380189	2.65461	1.21339	1.78649	2.75423	0.53951	0.685488	0.539511	0.704693	0.586138	0.580764	0.469894	0.253513	0.267917	0.686091	0.79712	1.30732	1.91804	0.58817	0.623865	0.330441	-0.543529	-0.327131	0.386609	0.939629	-0.765696	-0.680694	-1.59753	0.344026	0.422101	0.678806	0.110727	0.195037	0.209064	0.0436162
A8HMC0	Calreticulin 2 calcium-binding protein CRT2	28	1	1	1	0.613762	1.09648	1.78649	0.515229	0.310456	0.619441	0.233346	0.15417	0.277971	0.608135	1.04713	1.11686	1.57036	1.13763	1.65959	0.724436	0.353183	0.544503	0.242103	0.0855066	0.277971	1.16558	0.481709	0.221829	0.924042	1.45586	0.540707	0.20186	0.221043	-1.05377	-2.17248	-0.113969	0.541871	-0.88708	-2.30857	0.652023	0.00464982	2.76956e-05	0.658236	0.260565	0.0606803	0.0126341
A8JIB7	Chaperonin 60A CPN60A	28	1	1	1	0.972747	1.1272	1.90546	0.178649	0.666807	0.151356	0.203236	0.139316	0.591562	1.21339	1.25892	2.03236	0.642688	1	0.972747	0.559758	0.432514	0.529663	0.831764	0.685488	0.496592	1.33514	0.332271	0.311371	1.50156	0.871812	0.507312	0.671282	0.416986	-1.58957	-1.68329	0.586459	-0.197912	-0.979056	-0.57501	0.310157	0.0162982	0.00819988	0.132131	0.728543	0.0767921	0.115755
A8JE91	Chaperonin 60B1 CPN60B1	28	1	1	1	0.356451	0.679204	0.519996	0.192309	0.666807	0.30479	0.42462	0.363078	0.461318	1.28233	1.64437	1.00925	0.334195	0.376704	0.570164	0.366437	0.313329	0.380189	0.515229	0.465586	0.510505	0.51855	0.387969	0.416338	1.31199	0.427021	0.353318	0.497106	-0.947444	-1.36599	-1.26417	0.391752	-1.22762	-1.50096	-1.00837	0.00666464	0.0128942	3.4329e-05	0.165106	0.0161502	0.0103936	0.0282541
A8I5K1	Dynamin-related GTPase DRP1	28	1	1	1	2.48886	1.20226	1.47231	3.37287	4.57088	2.55859	2.39883	1.20226	2.60615	1.25892	0.831764	1.44544	1.58489	1.58489	0.636795	4.05509	5.54626	4.69894	2.88403	3.43558	2.93765	1.72114	3.50078	2.06908	1.17871	1.26886	4.76676	3.08575	0.783368	1.80768	1.04899	0.237208	0.343534	2.25301	1.62562	0.139421	0.0128563	0.0709407	0.380875	0.556025	0.00320716	0.00553363
A8IG58	Predicted protein (Fragment)	28	1	1	1	2.88403	3.25087	1.5417	4.65586	4.57088	5.54626	5.34564	4.61318	6.36796	0.380189	0.990832	1.10662	5.39511	2.35505	2.44343	13.8038	4.40555	5.44503	13.3045	6.13762	6.66807	2.55887	4.92433	5.44226	0.825882	3.39786	7.88481	8.70341	1.35551	2.29993	2.44421	-0.275993	1.76463	2.97908	3.12158	0.0399123	0.000229737	0.000948549	0.482824	0.00640244	0.00116216	0.00164987
A8HXG5	10 kDa photosystem II polypeptide (Fragment) PSBR	28	1	1	1	0.731139	0.704693	0.903649	0.654636	0.237684	0.359749	0.636796	0.0717794	0.115878	0.887156	0.248886	0.534564	1.1272	2.53513	2.72898	0.717794	0.310456	0.356451	0.787046	0.413047	0.214783	0.779827	0.417356	0.274818	0.556869	2.13043	0.461567	0.471625	-0.358774	-1.26065	-1.86345	-0.844591	1.09115	-1.11539	-1.08429	0.0242406	0.00925496	0.0161717	0.0743059	0.192715	0.367376	0.403565
Q08365	30S ribosomal protein S3 chloroplastic rps3	27	1	1	1	0.203236	0.331131	0.461318	0.120226	0.0831764	0.169044	0.115878	0.0349945	0.224906	1.92309	1.61436	3.04789	0.16293	0.277971	0.248886	0.11695	0.0619441	0.0758578	0.11272	0.0704693	0.0539511	0.331895	0.124149	0.125259	2.19512	0.229929	0.0849173	0.0790467	-1.5912	-3.00986	-2.99701	1.1343	-2.12074	-3.5578	-3.66115	0.000855637	3.87685e-06	9.15035e-05	0.0517147	0.0206617	0.0100942	0.00966394
O49822	Ascorbate peroxidase apx1	27	1	1	1	6.66807	3.16228	3.87258	5.91562	5.05825	6.13762	6.98232	3.76704	5.05825	1.39316	1.02802	0.83946	8.24138	7.24436	7.11214	13.6773	11.8032	7.87046	13.5519	14.1906	11.5878	4.56764	5.70383	5.2692	1.08688	7.53263	11.117	13.1101	2.19145	2.51193	2.39758	0.12019	2.91315	3.47469	3.7126	0.0289944	0.000139177	0.0102595	0.621292	0.01208	0.0330999	0.00735634
A8JG07	Asparagine synthetase	27	1	1	1	1.59956	2.77971	5.29664	0.672977	4.65586	2.67917	2.91072	1.40605	5.97035	1.69044	2.33346	3.76704	0.903649	1.85353	1.27057	4.32514	2.48886	2.29087	4.05508	2.58226	2.53513	3.2253	2.66934	3.42904	2.59698	1.34259	3.03495	3.05749	1.68943	1.41648	1.7778	1.37683	0.425013	1.60167	1.61235	0.110808	0.220171	0.144737	0.0599275	0.469268	0.0103446	0.0164954
A8I3V3	ATP-sulfurylase ATS2	27	1	1	1	10.666	7.44732	7.44732	24.6604	12.8233	13.6773	25.8226	14.3219	14.4544	0.751623	0.564937	0.549541	19.0546	11.695	11.9124	38.7258	30.1995	31.0456	41.6869	29.3765	38.0189	8.5202	17.0537	18.1996	0.622034	14.2207	33.3236	36.3608	3.09089	4.09201	4.18584	-0.684936	3.82992	5.05847	5.18431	0.00218118	0.0135636	0.0107208	0.00434089	0.0297849	0.00701569	0.00698238
Q7PCJ6	DNA-directed RNA polymerase subunit beta'' rpoC2	27	1	1	1	1.22462	1.61436	0.963829	2.39883	2.96483	1.70608	2.03236	1.90546	1.40605	0.855067	0.972747	1.55597	1.80302	1.57036	0.613762	4.05509	3.80189	1.57036	4.01791	3.40408	1.34276	1.2676	2.35658	1.78129	1.12793	1.32905	3.14245	2.92159	0.342101	1.2367	0.832921	0.173673	0.410392	1.65189	1.54675	0.229783	0.0203492	0.0150116	0.5867	0.502953	0.00936812	0.0194759
A8HXR2	Elongation factor Tu (Fragment) EFG8	27	1	1	1	0.356451	0.787046	1.21339	0.18197	0.625173	0.187068	0.231207	0.157036	0.337287	1.94089	2.05116	2.07014	0.679204	0.963829	0.794328	1.00925	0.862979	1.08643	0.928966	0.879023	1.04713	0.785629	0.331404	0.241843	2.02073	0.812454	0.986219	0.951706	-0.348081	-1.59334	-2.04786	1.01488	-0.299642	-0.0200198	-0.0714122	0.435063	0.0104048	0.000131715	1.44231e-05	0.126529	0.855985	0.49454
A8J336	Flagellar outer dynein arm heavy chain alpha ODA11	27	1	1	1	0.801678	0.772681	0.501187	2.93765	5.01187	2.65461	3.22107	2.88403	3.01995	1.38038	1.1695	0.903649	0.954993	1.20227	0.465586	2.18776	2.65461	2.80543	2.65461	3.10456	2.1677	0.691849	3.53471	3.04168	1.15118	0.874281	2.54927	2.64229	-0.531472	1.82159	1.60487	0.20311	-0.19383	1.35008	1.40179	0.0322788	0.0270012	3.12381e-05	0.334606	0.779703	0.00151359	0.0289527
A8IT96	Pepsin-type aspartyl protease ASP1	27	1	1	1	11.1686	6.91831	9.0365	11.0662	7.31139	11.695	8.3946	2.42103	10.7647	1.05682	1.08643	1.10662	12.2462	6.30957	9.81748	7.24436	7.04693	12.1339	5.15228	5.34564	10.9648	9.04115	10.0242	7.19343	1.08329	9.45774	8.80839	7.15424	3.17651	3.32542	2.84668	0.115419	3.24149	3.13888	2.8388	0.00280307	0.00273954	0.0671251	0.00451033	0.00691238	0.0115448	0.0365498
A8HVM3	Predicted protein	27	1	1	1	1.78649	1.34276	1.14815	3.34195	3.80189	2.46604	3.37287	2.80543	2.55859	0.483059	0.539511	1.10662	2.80543	3.76704	0.824138	10.1859	7.51623	2.70396	6.60693	6.19441	2.208	1.4258	3.20329	2.9123	0.709731	2.46554	6.80203	5.00312	0.511774	1.67956	1.54216	-0.494655	1.3019	2.76597	2.32283	0.0872359	0.0049174	0.00136701	0.218638	0.131009	0.0051934	0.00261455
A8J5B8	Predicted protein	27	1	1	1	0.928966	1.49969	1.39316	0.413047	0.57544	0.277971	0.105682	0.0580764	0.108643	1.20226	1.58489	1.64437	1.13763	1.03753	0.920449	0.510505	0.461318	0.349945	0.265461	0.11272	0.226986	1.27394	0.422153	0.0908002	1.47718	1.03187	0.440589	0.201722	0.349293	-1.24416	-3.46116	0.562842	0.0452593	-1.18249	-2.30956	0.192972	0.00255384	6.3136e-07	0.0261807	0.854008	0.00460979	0.00138673
A8J524	T-complex protein 1 beta subunit CCT2	27	1	1	1	1.61436	1.72187	1.95885	1.1272	2.31206	1.22462	0.765597	0.758578	1.44544	0.772681	0.903649	1.07647	1.69044	1.99526	1.47231	2.03236	2.22844	2.03236	1.92309	1.28233	1.36773	1.76502	1.55463	0.989871	0.917598	1.71934	2.09772	1.52438	0.819688	0.636568	-0.014687	-0.124065	0.781854	1.06882	0.608226	0.0016756	0.217952	0.966666	0.401953	0.0184759	0.00782319	0.0303432
A8IW34	Adenylosuccinate synthetase chloroplastic PURA	26	1	1	1	3.53183	5.39511	9.0365	5.10505	8.01678	9.90832	4.13048	5.44503	8.3946	2.05116	2.35505	2.58226	2.29087	2.96483	3.94457	2.80543	2.96483	4.13048	3.37287	2.99227	3.43558	5.98781	7.67672	5.99003	2.32949	3.06676	3.30025	3.26691	2.58203	2.94049	2.58256	1.22001	1.61671	1.72257	1.70793	0.0367295	0.00877923	0.0167057	0.00098617	0.0361475	0.0210632	0.00124105
Q695H0	CGMP-dependent protein kinase CPKG1	26	1	1	1	3.04789	1.36773	0.887156	8.31764	3.83707	2.80543	5.80764	3.31131	3.16228	1.80302	1.21339	1.8197	0.619441	1.61436	0.483059	4.48745	3.0761	1.69044	4.16869	3.63078	1.7378	1.76759	4.98671	4.09374	1.61204	0.905619	3.08466	3.17909	0.821786	2.31809	2.03342	0.688884	-0.143023	1.62511	1.66861	0.306282	0.07797	0.0226442	0.0373049	0.486319	0.101946	0.0595812
A8JEP9	Coatomer subunit beta COPB1	26	1	1	1	0.544503	1.11686	0.322107	4.2462	5.70164	2.1677	2.67917	4.2462	1.78649	0.972747	1.23595	1.35519	0.787046	2.01372	0.231207	5.05825	4.9204	1.8197	4.83059	3.76704	1.36773	0.661158	4.03851	2.90395	1.18796	1.01066	3.93278	3.32179	-0.596934	2.01382	1.53802	0.248488	0.0152964	1.97555	1.73196	0.225575	0.0414245	0.057075	0.171507	0.99855	0.0369111	0.0547965
A8J8T7	Cyclic nucleotide dependent protein kinase FAP295	26	1	1	1	1.22462	1.38038	0.83946	3.90841	2.63027	2.35505	2.91072	2.01372	2.39883	0.794328	1.28233	0.870964	1.88799	1.45881	0.77983	3.56451	2.37684	3.69828	4.9204	2.48886	3.69828	1.14815	2.96458	2.44109	0.982541	1.37555	3.21321	3.70251	0.199315	1.56783	1.28753	-0.0254106	0.460004	1.68402	1.8885	0.40891	0.01479	0.00516714	0.913818	0.392111	0.000408007	0.000915293
A8J0B0	Inorganic pyrophosphatase	26	1	1	1	0.49204	0.340408	0.148594	11.8032	9.12011	4.48745	10.4713	6.85488	4.65586	0.870964	0.328095	1.38038	6.36796	2.88403	0.164437	18.3654	39.0841	5.64937	18.3654	38.3707	4.83059	0.327014	8.47026	7.32734	0.859814	3.13881	21.033	20.5222	-1.61258	3.08241	2.87329	-0.217903	1.65022	4.39458	4.35912	0.00248042	0.0249838	0.0202569	0.66848	0.460915	0.00919662	0.0165101
A8JDG4	Monodehydroascorbate reductase MDAR1	26	1	1	1	0.461318	0.92045	0.862979	0.214783	0.529663	0.366438	0.185353	0.159956	0.380189	0.809096	1.02802	1.41906	0.619441	0.816583	0.461318	0.349945	0.672977	0.534565	0.251189	0.376704	0.322107	0.748249	0.370295	0.241833	1.08539	0.632447	0.519162	0.316667	-0.41841	-1.43325	-2.04792	0.118213	-0.660983	-0.945743	-1.65896	0.156258	0.0022811	0.000402422	0.657185	0.107732	0.0941234	0.0191254
A8I6R4	Phosphoribosylformylglycinamidine cyclo-ligase	26	1	1	1	1.18032	2.18776	3.87258	0.928966	1.08643	1.85353	0.405508	0.660694	1.27057	1.5417	2.67917	2.10863	1.27057	1.25893	2.75423	0.855067	1.08643	2.14783	0.413048	0.772681	1.67494	2.41355	1.28964	0.778925	2.10983	1.76124	1.36311	0.953557	1.27116	0.36697	-0.360443	1.07713	0.816594	0.4469	-0.0686088	0.146253	0.367847	0.437558	0.0277872	0.242785	0.456629	0.974746
A8IYP4	Phosphoribulokinase PRK1	26	1	1	1	0.737904	1.0666	1.30617	0.109648	0.0903649	0.165959	0.109648	0.0990832	0.110662	0.816582	1.07647	1.33045	1.08643	0.515229	0.831764	0.0937562	0.0625173	0.0862979	0.0765597	0.0685488	0.0401791	1.03689	0.12199	0.106464	1.0745	0.81114	0.0808571	0.0617625	0.0522634	-3.03516	-3.23156	0.103666	-0.301978	-3.62848	-4.01712	0.833759	2.6585e-06	1.76812e-09	0.641906	0.361307	0.00268466	0.00242784
A8HX54	Predicted protein	26	1	1	1	0.515229	0.432514	0.465586	0.319154	0.248886	0.405508	0.159956	0.0619441	0.229087	1.0666	0.772681	0.981748	0.343558	0.366438	0.483059	0.167494	0.0420727	0.124738	0.187068	0.100925	0.149969	0.47111	0.324516	0.150329	0.940342	0.397685	0.111435	0.145987	-1.08587	-1.62364	-2.73381	-0.0887433	-1.3303	-3.16572	-2.77608	2.5249e-05	0.000117731	6.22824e-05	0.53206	0.00542583	0.00103455	0.00105874
A8HP06	Succinate dehydrogenase subunit A SDH1	26	1	1	1	1.44544	1.52757	1.58489	1.78649	1.88799	1.55597	1.14815	0.505825	1.70608	0.912011	1.40605	2.29087	2.63027	1.61436	0.862979	4.01791	1.92309	1.41906	2.70396	1.5417	1.19124	1.5193	1.74348	1.12002	1.53631	1.70253	2.45335	1.8123	0.603406	0.801971	0.163525	0.619468	0.767684	1.29475	0.857822	0.000212595	0.00163351	0.746699	0.254382	0.183111	0.0270578	0.102302
A8II42	T-complex protein 1 gamma subunit CCT3	26	1	1	1	0.879022	1.49969	1.22462	1.41906	2.99226	1	1.18032	1.03753	1.92309	1.65959	1.0666	1.00925	0.648634	2.03236	0.47863	1.48594	2.58226	1.97697	1.20226	1.59956	1.15878	1.20111	1.80377	1.38031	1.24515	1.05321	2.01506	1.3202	0.264366	0.851019	0.464996	0.316314	0.0747892	1.01082	0.400756	0.325405	0.255668	0.238157	0.303646	0.996167	0.0187535	0.301061
A8JCR6	Acetolactate synthase small subunit (Fragment) ALSS1	25	1	1	1	0.205116	0.376704	0.654636	0.113763	0.267917	0.190546	0.11272	0.1	0.157036	1.03753	1.41906	1.6293	0.387258	0.432514	0.420727	0.376704	0.291072	0.394457	0.440555	0.42462	0.390841	0.412152	0.190742	0.123252	1.36196	0.413499	0.354078	0.418672	-1.27875	-2.39031	-3.02032	0.445685	-1.27404	-1.49786	-1.25611	0.0109191	5.37725e-05	9.04416e-07	0.104846	0.0146268	0.00998349	0.0118534
Q19VH4	AGG4	25	1	1	1	1.31826	1.52757	2.05116	1.23595	0.855067	1.97697	1.21339	1.8197	1.5417	0.544503	1.2942	0.654636	2.58226	1.02802	2.55859	1.47231	0.879022	2.53513	1.85353	0.903649	4.01791	1.63233	1.35599	1.52493	0.831112	2.05629	1.62882	2.25836	0.706931	0.439351	0.608743	-0.266886	1.04004	0.703828	1.17528	0.044068	0.340597	0.0401118	0.509901	0.0669613	0.341802	0.24448
A8I542	Calcium-transporting ATPase endoplasmic reticulum-type	25	1	1	1	0.83946	1.0666	0.30761	4.52898	4.28548	2.31206	6.08135	5.05825	2.70396	0.946237	1.15878	1.75388	2.29087	1.52757	0.299226	8.3946	5.15229	1.77011	8.70964	4.7863	2.0893	0.737889	3.70884	4.61452	1.2863	1.37255	5.10567	5.19508	-0.438525	1.89097	2.20618	0.363225	0.456863	2.3521	2.37715	0.30861	0.0181595	0.0224586	0.301794	0.733311	0.0370249	0.0284025
Q6J213	Chloroplast phytoene desaturase PDS	25	1	1	1	0.544503	0.751623	1.34276	0.564937	1.19124	0.928966	0.824138	0.474242	1.41906	0.570164	0.483059	0.954993	1.47231	1.08643	1.31826	1.14815	1.18032	1.10662	1.22462	1.34276	0.691831	0.87963	0.895048	0.905812	0.669405	1.29233	1.14503	1.0864	-0.185031	-0.159962	-0.142716	-0.579048	0.369976	0.195389	0.119561	0.641206	0.594273	0.749895	0.0847763	0.470344	0.684906	0.998876
A8J6F5	Granule-bound starch synthase I STA2	25	1	1	1	0.260615	0.16293	0.0787046	0.824138	0.465586	0.401791	0.903649	0.544503	0.319154	0.855067	0.862979	0.731139	0.301995	0.420727	0.316228	0.124738	0.235505	0.296483	0.549541	0.325087	0.390841	0.167416	0.563838	0.589102	0.816395	0.346317	0.218909	0.421823	-2.57849	-0.826647	-0.763411	-0.292661	-1.52984	-2.1916	-1.24529	9.28203e-05	0.0294287	0.0732166	0.0126356	0.000817471	0.000310004	0.00336347
A8HPJ2	Light-dependent protochlorophyllide reductase POR	25	1	1	1	0.277971	0.192309	0.124738	0.0642688	0.125893	0.0672977	0.0505825	0.049204	0.0524807	0.554626	0.591562	0.92045	0.698232	0.591562	0.260615	0.0654636	0.0654636	0.0549541	0.203236	0.190546	0.0405509	0.19834	0.0858197	0.0507557	0.688879	0.516803	0.0619604	0.144777	-2.33396	-3.54255	-4.30029	-0.537678	-0.952313	-4.01251	-2.78809	5.50119e-05	1.38537e-06	6.01628e-12	0.0554743	0.043272	0.00512185	0.00720801
A8JF10	Light-harvesting chlorophyll-a/b protein of photosystem I type III LHCA3	25	1	1	1	0.597035	1.22462	0.331131	0.691831	0.794328	0.340408	0.549541	0.77983	0.444631	0.440555	0.672977	1.05682	1.85353	1.41906	0.654636	0.420727	0.519996	0.30761	0.685488	0.751623	0.187068	0.717594	0.608856	0.591334	0.72345	1.30907	0.416111	0.541393	-0.47876	-0.715828	-0.757955	-0.467035	0.388548	-1.26496	-0.885252	0.346421	0.0465935	0.0145154	0.198609	0.642872	0.0796354	0.125812
Q6X898	Malate synthase MS1	25	1	1	1	0.625173	0.60256	0.457088	0.115878	0.316228	0.115878	0.199526	0.049204	0.346737	0.937562	0.636796	1.31826	0.519996	0.870964	0.349945	0.122462	0.199526	0.0862978	0.128233	0.118032	0.0570164	0.561607	0.182661	0.198489	0.964205	0.580302	0.136095	0.101094	-0.832368	-2.45276	-2.33287	-0.0525884	-0.785125	-2.87731	-3.30623	0.00113796	0.000255935	0.000734148	0.864769	0.0806509	0.0127669	0.011511
A8IFK0	Plasma membrane hydrogen ATPase PMH1	25	1	1	1	1.43219	1.64437	2.0893	5.97035	4.28548	8.01678	4.83059	3.37287	4.92039	0.963829	0.42462	1.41906	2.53513	4.36516	1.24738	2.75423	6.98232	2.93765	4.16869	6.91831	3.59749	1.72195	6.09087	4.37462	0.935835	2.71589	4.22473	4.89483	0.784045	2.60665	2.12916	-0.0956736	1.44143	2.07886	2.29126	0.0203185	0.00917876	0.00254152	0.834278	0.0382991	0.0128667	0.0109929
A8JFI7	Predicted protein (Fragment)	25	1	1	1	0.912011	1.59956	2.26987	0.239883	0.744732	0.597035	0.121339	0.0758578	0.487529	1.25892	1.65959	1.6293	0.731139	0.751623	1.41906	0.413048	0.340408	0.691831	0.316228	0.109648	0.340408	1.59381	0.527217	0.228242	1.51594	0.967273	0.481762	0.255428	0.672481	-0.923532	-2.13137	0.600209	-0.0480047	-1.05361	-1.96901	0.204379	0.0343541	0.00407146	0.0160548	0.961385	0.0291763	0.00248723
A8JAW4	Predicted protein	25	1	1	1	1.47231	7.37904	15.1356	1.22462	6.79204	8.24138	0.625173	2.88403	6.66807	1.13763	3.56451	8.09096	1.88799	2.65461	1.85353	1.92309	2.26986	1.47231	1.40605	1.61436	1.52757	7.99565	5.41934	3.39242	4.26437	2.13204	1.88842	1.51599	2.99922	2.43812	1.76232	2.09233	1.09224	0.917182	0.600261	0.151751	0.107671	0.246268	0.184388	0.338784	0.419654	0.57047
A8JHB7	Predicted protein	25	1	1	1	0.654636	0.613762	0.737904	0.630957	0.672977	0.847227	0.711214	0.30761	0.524808	0.679204	0.787046	1.35519	1.30617	0.862979	0.679204	0.398107	0.660693	0.428549	0.145881	0.115878	0.128233	0.668767	0.717054	0.514544	0.940479	0.949451	0.495783	0.129997	-0.580423	-0.479847	-0.958635	-0.0885317	-0.0748344	-1.01222	-2.94345	0.000819687	0.0129128	0.0141154	0.790601	0.64299	0.103629	0.0178993
A8IBN3	Predicted protein	25	1	1	1	0.277971	0.47863	0.363078	0.648634	0.824138	0.47863	0.405508	0.242103	0.413047	1.25892	1.25892	1.51356	0.41687	0.758578	0.205116	1.20226	1.01859	0.737904	0.92045	0.505825	0.505825	0.373226	0.650468	0.353553	1.3438	0.460188	0.986254	0.644033	-1.42188	-0.620451	-1.5	0.426322	-1.11971	-0.0199694	-0.634793	0.000420051	0.0247994	0.000316445	0.015469	0.0228049	0.79575	0.0515851
A8IRT6	Seryl-trna synthetase SERRS2	25	1	1	1	2.42103	2.39883	3.49945	1.58489	3.0761	2.77971	2.42103	2.0893	3.87258	0.343558	0.679204	0.47863	6.98232	3.46737	6.91831	12.7057	6.19441	8.79022	12.8233	4.65586	10.0925	2.7731	2.48023	2.7943	0.500464	5.78933	9.23013	9.19056	1.4715	1.31048	1.48249	-0.998662	2.5334	3.20635	3.20015	0.00815185	0.0314428	0.0305926	0.00687108	0.00258348	4.50155e-06	0.00205343
A8JIJ1	Subunit of exon junction complex UAP56	25	1	1	1	0.963829	0.440555	0.937562	1.85353	1.92309	2.18776	0.831764	0.77983	1.41906	0.737904	0.608135	1.57036	1.20226	2.65461	0.401791	4.61318	3.94457	1.67494	3.98107	3.10456	1.18032	0.780649	1.98813	1.01022	0.972134	1.41955	3.4109	2.75532	-0.357255	0.991411	0.0146651	-0.0407727	0.505438	1.77015	1.46222	0.266997	0.000631012	0.962635	0.930794	0.872605	0.0126884	0.054672
A8IE32	75 kDa chloroplast membrane translocon TOC75	24	1	1	1	0.549541	0.539511	0.452898	0.660694	0.487529	0.325087	0.731139	0.398107	0.666807	0.887156	0.895365	0.963829	0.717794	1.10662	0.648634	0.928966	0.801678	0.401791	0.704693	0.524807	0.398107	0.513983	0.491103	0.598684	0.91545	0.824351	0.710812	0.542536	-0.960207	-1.0259	-0.740132	-0.127447	-0.27867	-0.492461	-0.882209	9.27892e-05	0.00628906	0.0170353	0.0253828	0.250198	0.111405	0.00481762
A8JCQ8	Acetyl CoA synthetase ACS2	24	1	1	1	0.177011	0.143219	0.0903649	0.246604	0.149969	0.201372	0.212814	0.178649	0.291072	1.31826	0.963829	1.47231	0.16293	0.310456	0.15417	0.107647	0.102802	0.0717794	0.251189	0.255859	0.260615	0.136865	0.199315	0.227511	1.25147	0.209185	0.0940759	0.255888	-2.86918	-2.32688	-2.13599	0.323619	-2.25715	-3.41003	-1.96642	4.34411e-06	8.79339e-06	2.04042e-05	0.17015	0.00277321	0.001677	0.00393599
A8J4D3	Alpha-amylase AMYA2	24	1	1	1	1.65959	3.7325	3.19154	2.72898	5.39511	5.29664	1.99526	3.13329	4.36516	0.928966	1.61436	1.88799	2.42103	2.55859	1.83654	2.93765	3.76704	3.25087	2.18776	2.03236	1.64437	2.86121	4.47357	3.16457	1.47711	2.27205	3.31852	1.95483	1.51662	2.16143	1.66201	0.562773	1.184	1.73054	0.967043	0.0400127	0.0164013	0.0340811	0.169696	0.0436899	0.0393348	0.0513932
A8IWJ3	Aminomethyltransferase GCST	24	1	1	1	0.685488	0.887156	0.912011	0.698232	1.10662	0.642688	0.642688	0.197697	0.505825	0.496592	0.474242	0.895365	1.90546	1.95884	0.772681	2.01372	1.78649	1.19124	1.27057	0.937562	0.666807	0.828218	0.815848	0.448736	0.622066	1.54566	1.66382	0.958314	-0.271917	-0.293628	-1.15606	-0.68486	0.628225	0.734498	-0.0614291	0.07476	0.276498	0.0138152	0.0507119	0.216953	0.0823878	0.68597
A8HXL8	ATP synthase gamma chain ATPC	24	1	1	1	3.13329	7.7983	12.5892	6.13762	7.51623	23.7684	7.51623	14.3219	22.2843	0.586138	0.465586	3.13329	3.22107	4.01791	5.29663	6.60693	15.2757	6.91831	6.30957	17.378	6.98232	7.84028	12.4741	14.7075	1.395	4.17854	9.6003	10.2233	2.9709	3.64086	3.87848	0.480269	2.063	3.26308	3.35379	0.0663544	0.112621	0.032526	0.673298	0.34018	0.16203	0.151046
A8IM71	Coatomer subunit gamma COPG1	24	1	1	1	0.809096	1.58489	0.328095	3.37287	6.72977	2.42103	2.26987	4.40555	1.78649	0.912011	0.92045	1.30617	0.887156	2.42103	0.343558	3.83707	6.25173	1.92309	2.85759	4.32514	1.27057	0.907361	4.17456	2.82063	1.04621	1.21725	4.00396	2.81777	-0.140251	2.06162	1.49602	0.0651731	0.283623	2.00143	1.49455	0.812717	0.0720413	0.0864274	0.7402	0.845782	0.0411552	0.0681551
A8IQC5	DnaJ-like protein DNJ1	24	1	1	1	0.625173	0.125893	0.167494	1.51356	0.963829	0.92045	2.1677	0.862979	1.14815	1.33045	0.831764	1.00925	0.440555	0.879023	0.104713	2.01372	2.22844	1.78649	1.44544	1.24738	1.31826	0.306186	1.13261	1.39295	1.05716	0.474763	2.00955	1.33703	-1.70752	0.179655	0.478139	0.0801895	-1.07472	1.00687	0.419028	0.0122738	0.525468	0.377258	0.715286	0.0711523	0.0298427	0.279455
A8I000	Light-harvesting protein of photosystem I (Fragment) LHCA4	24	1	1	1	3.04789	4.44631	4.96592	3.01995	2.55859	8.47227	3.59749	5.54626	6.91831	0.376704	0.831764	1.02802	3.10456	0.928966	4.96592	1.19124	1.34276	1.44544	1.87068	1.03753	2.75423	4.15338	4.6836	5.35402	0.745494	2.99982	1.32648	1.88748	2.05428	2.22762	2.42062	-0.42373	1.58487	0.407606	0.916461	0.00530773	0.124413	0.0106646	0.257504	0.31474	0.492031	0.367823
A8J7C8	Lysyl-tRNA synthetase	24	1	1	1	4.01791	4.87529	8.79023	3.83707	5.49541	8.47227	3.49945	3.46737	8.3946	0.452898	0.83946	1.90546	7.31139	9.63829	5.44502	16.293	10.4713	6.48634	12.7057	6.91831	4.69894	5.89447	5.93492	5.12047	1.06594	7.4649	11.0835	8.10766	2.55936	2.56923	2.35628	0.0921256	2.90012	3.47035	3.01929	0.0290483	0.0219775	0.0655695	0.886682	0.0435436	0.0054437	0.00723717
A8IMZ5	Magnesium chelatase subunit I CHLI1	24	1	1	1	0.118032	0.107647	0.121339	0.0711213	0.0758578	0.0586138	0.0519996	0.0428548	0.0801678	0.870964	0.946237	1.1272	0.148594	0.0862979	0.15417	0.0847227	0.0816582	0.0591561	0.185353	0.178649	0.0751623	0.115672	0.068531	0.0583408	0.981466	0.129687	0.075179	0.146388	-3.11188	-3.8671	-4.09935	-0.0269895	-2.94689	-3.73353	-2.77213	2.84001e-09	5.57788e-09	1.21176e-07	0.819418	0.000449762	0.000281603	0.000473572
A8ICJ1	NADH:ubiquinone oxidoreductase 51 kDa subunit NUO6	24	1	1	1	1.25892	2.93765	1.83654	2.85759	4.32514	3.49945	2.18776	3.59749	3.59749	0.591562	1.00925	1.05682	4.36516	3.59749	2.44343	6.30957	4.7863	4.24619	7.24436	3.7325	3.76704	2.01104	3.56073	3.12758	0.885878	3.46869	5.11402	4.91463	1.00794	1.83217	1.64505	-0.174821	1.79439	2.35446	2.29708	0.109281	0.00381503	0.0105964	0.48311	0.00572488	0.00062735	0.00012068
A8J5K4	Nucleolar protein component of C/D snoRNPs NOP56	24	1	1	1	0.285759	0.346737	0.529663	0.255859	0.387258	0.270396	0.130617	0.0519996	0.159956	1.64437	1.30617	1.05682	0.288403	0.549541	0.801678	0.349945	0.405508	0.424619	0.263027	0.21677	0.277971	0.387386	0.304504	0.114191	1.33579	0.546541	0.393358	0.252589	-1.36815	-1.71547	-3.13048	0.41769	-0.8716	-1.34609	-1.98513	0.00111971	7.49216e-05	1.04213e-05	0.119863	0.0316085	0.0093517	0.00483951
A8HSS0	Oligopeptidase A THO3	24	1	1	1	4.36516	13.0617	7.31139	6.30957	13.8038	8.79023	5.34564	16.9044	8.09096	0.660694	2.03236	1.21339	6.98232	5.86138	7.04693	7.87046	6.72977	6.54636	4.69894	5.97035	6.19441	8.24609	9.63455	10.1137	1.30215	6.63021	7.04886	5.62123	3.04371	3.26822	3.33823	0.380892	2.72905	2.81739	2.49089	0.0469823	0.0172871	0.0591777	0.490486	0.0302909	0.0391575	0.0757833
A8IWJ5	Predicted protein	24	1	1	1	0.704693	2.05116	3.43558	0.794328	2.60615	1.95885	1.38038	1.88799	2.67917	0.895365	2.63027	3.04789	1.03753	1.44544	1.0666	2.33346	1.57036	1.34277	2.22843	1.34277	1.72187	2.06381	1.78644	1.98251	2.19118	1.18319	1.74886	1.76436	1.04531	0.837089	0.987331	1.13171	0.242679	0.806416	0.819142	0.24853	0.212066	0.0600497	0.144972	0.691451	0.25672	0.289326
A8J7F9	Predicted protein	24	1	1	1	1.28233	0.946237	1.70608	0.855067	0.92045	0.83946	0.483059	0.363078	1.08643	1.64437	1.40605	0.963829	0.608135	1.03753	1.24738	0.648634	0.685488	1.38038	0.529663	0.544502	1.00925	1.31155	0.871659	0.644188	1.33808	0.964349	0.904835	0.694473	0.391273	-0.198165	-0.634447	0.420168	-0.0523733	-0.144273	-0.52601	0.229387	0.00663644	0.187093	0.16518	0.648835	0.392268	0.0876552
A8IVB2	Predicted protein	24	1	1	1	3.90841	7.04693	6.54636	7.11213	5.49541	7.7983	9.46237	7.7983	8.09096	0.444631	0.954993	0.981748	11.5878	6.13762	7.31139	8.09096	4.65586	5.7544	7.04693	2.65461	3.56451	5.8339	6.80195	8.45054	0.793791	8.3456	6.16707	4.42202	2.54446	2.76595	3.07904	-0.33317	3.06101	2.62459	2.1447	0.00767691	0.00105092	0.000130616	0.303375	0.0010418	0.00370312	0.00239623
A8IL29	Small ARF-related GTPase ARFA1A	24	1	1	1	1.52757	6.42688	4.74242	1.57036	5.39511	3.98107	0.580764	3.01995	2.0893	0.440555	1.90546	1.77011	3.90841	2.75423	2.91072	5.15229	2.80543	3.25087	3.87258	1.75388	2.35505	4.23229	3.64885	1.89667	1.37204	3.19112	3.7362	2.6605	2.08144	1.86744	0.923469	0.456324	1.67406	1.90157	1.4117	0.0877293	0.0766218	0.27562	0.470592	0.0997272	0.0612368	0.119651
A8J233	Soluble starch synthase III STA3	24	1	1	1	0.751623	0.787046	0.801678	0.444631	0.801678	0.383707	0.465586	0.258226	0.887156	0.903649	1.38038	1.24738	0.77983	1.00925	0.724436	0.383707	0.239883	0.1	0.564937	0.349945	0.143219	0.780116	0.543339	0.536989	1.17714	0.83784	0.241197	0.3527	-0.35824	-0.880076	-0.897035	0.235284	-0.255254	-2.05172	-1.50348	0.000121413	0.0248278	0.0666021	0.280371	0.517292	0.00462366	0.0114028
A8IJ34	Sterol-C24-methyltransferase SMT1	24	1	1	1	0.963829	1.5417	3.13329	0.751623	1.31826	1.20226	0.519996	0.444631	1.51356	1.78649	1.70608	2.10863	1.13763	1.1695	1.61436	0.887156	0.831764	0.824138	0.912011	0.549541	0.534565	1.8796	1.09071	0.826063	1.86707	1.30716	0.847686	0.665372	0.91043	0.125274	-0.275677	0.900773	0.386438	-0.238398	-0.587767	0.246586	0.627396	0.640118	0.0021346	0.272204	0.135625	0.0572082
A8J6Q7	3-deoxy-D-arabino-heptulosonate 7-phosphate synthetase SHKA1	23	1	1	1	0.155597	0.272898	0.337287	0.448745	0.405508	0.47863	0.353183	0.263027	0.724436	0.831764	1.10662	1.72187	0.277971	0.37325	0.26546	0.698232	0.666807	0.487528	0.340408	0.870963	0.496592	0.255261	0.444295	0.446882	1.22009	0.305561	0.617523	0.569321	-1.96996	-1.17041	-1.16203	0.286982	-1.71047	-0.695436	-0.812685	0.000150901	1.26468e-05	0.017286	0.449994	0.0350118	0.141311	0.198492
A8HN50	60S ribosomal protein L18a RPL18a	23	1	1	1	2.72898	2.67917	7.37904	1.0666	1.14815	2.99226	0.201372	0.291072	1.39316	1.36773	1.51356	2.33346	1.95884	2.35505	2.99226	1.31826	1.38038	1.88799	0.928966	0.685488	1.52757	4.2624	1.73567	0.628534	1.73825	2.43539	1.52888	1.04734	2.09166	0.795494	-0.669938	0.797635	1.28415	0.612473	0.06673	0.104424	0.306929	0.387235	0.0699777	0.118254	0.306325	0.811413
A8IIK4	Chloroplast stem-loop-binding protein CSP41a	23	1	1	1	0.440555	0.794328	0.83946	0.325087	0.428549	0.570164	0.270396	0.246604	0.283139	0.831764	0.990832	1.33045	1.18032	1.21339	0.912011	0.148594	0.310456	0.270396	0.0559758	0.0529663	0.0570164	0.691448	0.441267	0.266713	1.05102	1.10191	0.243148	0.0553195	-0.532308	-1.18028	-1.90664	0.0717854	0.140002	-2.04009	-4.17607	0.0707132	0.00141178	2.72275e-07	0.746159	0.647989	0.00856558	0.00252888
A8JHC9	Citrate synthase CIS1	23	1	1	1	11.272	10.3753	16.293	14.1906	10.2802	20.3236	11.4815	15.7036	19.0546	0.765597	0.711214	1.97697	15.417	13.5519	8.70964	18.197	20.3236	9.90832	15.5597	19.5884	11.3763	12.6467	14.9314	15.4133	1.15126	12.5595	16.143	15.5081	3.66069	3.90028	3.9461	0.203214	3.65071	4.01283	3.95495	0.00319747	0.00886354	0.00276403	0.732824	0.00688401	0.00131434	0.0102064
A8JBN7	Eukaryotic initiation factor EIF4A3	23	1	1	1	1.13763	1.02802	1.59956	0.685488	0.946237	0.704693	0.57544	0.505825	1.1695	1.0666	1.39316	2.12814	0.862979	1.10662	0.717794	1.28233	0.990832	1.04713	1.20226	0.539511	0.928967	1.25507	0.778806	0.750255	1.5293	0.895799	1.10676	0.890247	0.327764	-0.360664	-0.414548	0.612869	-0.158753	0.146347	-0.167722	0.218983	0.0577955	0.301268	0.167047	0.622898	0.77512	0.705533
Q6PSL5	Fe-hydrogenase assembly protein HydEF	23	1	1	1	1.22462	2.63027	1.78649	2.58226	4.48745	2.67917	2.93765	2.01372	1.14815	3.16228	2.29087	0.301995	0.772681	1.22462	5.24807	1.20226	1.5417	8.55067	2.39883	1.52757	6.19441	1.88046	3.24963	2.03318	1.91838	2.41512	3.76488	3.3736	0.911084	1.70027	1.02374	0.939889	1.2721	1.9126	1.75429	0.0973893	0.0221384	0.116161	0.338942	0.716029	0.207632	0.274878
A8J1M5	Flagellar outer dynein arm heavy chain beta ODA4	23	1	1	1	1.24738	0.679204	0.704693	1.88799	3.01995	2.44343	1.94089	2.03236	2.77971	0.505825	0.586138	0.787046	1.35519	1.57036	0.554626	4.01791	3.76704	2.77971	4.20727	3.69828	3.10456	0.877093	2.45046	2.25099	0.626336	1.16006	3.52155	3.67004	-0.189198	1.29305	1.17056	-0.674991	0.214199	1.81621	1.87579	0.543402	0.0113468	0.00924906	0.0110924	0.754752	0.000111856	0.000236433
A8HYA9	Fumarate hydratase FUM1	23	1	1	1	1.20226	1.10662	1.2942	1.28233	1.99526	1.28233	1.47231	0.972747	1.97697	0.625173	0.794328	1.07647	3.22107	3.16228	1.28233	5.34564	3.69828	2.22844	4.96592	4.2462	2.44343	1.20103	1.51997	1.47401	0.831989	2.55523	3.75745	3.88518	0.26427	0.604047	0.559746	-0.265364	1.35345	1.90976	1.95798	0.0206114	0.093897	0.177366	0.27089	0.0322461	0.00244842	0.000969351
A8HYN3	Malic enzyme MME6	23	1	1	1	2.33346	4.13048	1.85353	6.30957	4.92039	3.87258	7.31139	5.91562	4.05509	0.580764	0.847227	0.765597	5.01187	4.7863	2.67917	18.197	10.2802	6.0256	17.8649	12.2462	7.44732	2.77249	5.03418	5.7607	0.731196	4.15911	11.5009	12.5194	1.47118	2.33176	2.52624	-0.45167	2.05628	3.52368	3.6461	0.0627866	0.00463495	0.00724437	0.0270196	0.0177966	0.0147631	0.00658866
A8HPZ8	Oligoendopeptidase THO2	23	1	1	1	3.98107	4.32514	1.36773	4.96592	5.86138	4.40555	6.13762	5.7544	4.32514	0.383707	0.524808	0.751623	4.69894	3.34195	3.13329	9.90832	7.17794	5.05825	7.7983	9.12011	4.69894	3.22465	5.07762	5.40572	0.553379	3.72473	7.3815	7.20578	1.68914	2.34415	2.43449	-0.85366	1.89713	2.88391	2.84916	0.0757854	0.000653349	0.00133109	0.0140583	0.00301336	7.32466e-06	0.0040439
A8IQQ1	Phosphate acetyltransferase PAT1	23	1	1	1	1.92309	1.6293	0.737904	3.25087	3.7325	0.946237	4.2462	3.94457	1.11686	2.53513	1.20226	0.642688	0.990832	3.40408	1.39316	3.49945	3.53183	2.42103	3.46737	4.1687	2.77971	1.4301	2.6432	3.10254	1.46003	1.92936	3.15077	3.47193	0.516113	1.40229	1.63345	0.545995	0.94812	1.65571	1.79574	0.293928	0.128576	0.102536	0.458481	0.39023	0.195287	0.14988
A8IKA4	Predicted protein (Fragment)	23	1	1	1	0.794328	0.698232	0.394457	1.11686	1.09648	0.564937	0.862979	0.544503	0.299226	1.19124	0.711214	0.765597	0.544503	1.28233	0.483059	1.19124	1.70608	0.831764	1.13763	1.14815	0.737904	0.629006	0.926093	0.568903	0.889351	0.769964	1.24303	1.00789	-0.668854	-0.110772	-0.813747	-0.169176	-0.377137	0.31386	0.0113452	0.0369849	0.703447	0.0574863	0.506333	0.32252	0.512327	0.938376
A8J9F3	Predicted protein	23	1	1	1	0.954993	0.963829	0.83946	1.57036	2.03236	1.43219	1.28233	0.549541	1.6293	1.23595	1.05682	2.39883	0.501187	1.11686	0.328095	2.07014	2.12814	0.928966	1.59956	1.35519	0.870964	0.919427	1.6783	1.15372	1.56387	0.648715	1.70908	1.27524	-0.121193	0.747003	0.206296	0.645117	-0.624343	0.773222	0.350765	0.11466	0.0201575	0.654337	0.251187	0.195821	0.146134	0.595569
A8JBG0	Predicted protein	23	1	1	1	0.534564	0.824138	0.824138	0.444631	0.30761	0.325087	0.120226	0.177011	0.0912011	1.04713	0.963829	1.24738	0.704693	1.04713	0.787046	0.436516	0.37325	0.394457	0.299226	0.183654	0.293765	0.727614	0.359109	0.129479	1.08611	0.846289	0.401408	0.258882	-0.458756	-1.4775	-2.9492	0.119175	-0.240777	-1.31686	-1.94963	0.047734	0.000118647	4.18968e-06	0.363968	0.216845	0.00220597	0.00138734
A8I4P5	Ribosomal protein S3 RPS3	23	1	1	1	0.912011	1.34276	2.60615	0.325087	0.501187	0.440555	0.104713	0.104713	0.334195	1.22462	1.72187	2.37684	0.83946	0.946237	0.981748	0.337287	0.444631	0.469894	0.283139	0.369828	0.440555	1.62031	0.422276	0.181207	1.77444	0.922482	0.417271	0.364507	0.696269	-1.24374	-2.46429	0.827365	-0.116408	-1.26094	-1.45598	0.289403	0.00036373	0.000431627	0.0810405	0.836563	0.0610957	0.0483384
A8JE04	T-complex protein 1 subunit delta (Fragment) CCT4	23	1	1	1	1.02802	0.824138	1.11686	1.75388	1.80302	0.990832	1.07647	0.630957	1.7378	0.928966	0.570164	0.903649	1.22462	2.42103	0.824138	3.28095	3.56451	2.39883	1.92309	2.14783	1.87068	0.989672	1.51591	1.14841	0.800927	1.48993	3.08143	1.98053	-0.0149771	0.600184	0.199635	-0.320258	0.575242	1.6236	0.98589	0.910873	0.121246	0.668383	0.160193	0.259441	0.00885077	0.0212962
A8J3A4	26S proteasome regulatory subunit RPN1	22	1	1	1	1.90546	1.77011	0.724436	2.48886	3.59749	1.51356	2.55859	3.76704	1.94089	0.937562	1.22462	0.972747	1.51356	1.69044	0.704693	3.53183	2.51189	1.70608	2.83139	3.43558	1.52757	1.46667	2.5333	2.7555	1.04498	1.3029	2.58327	2.59818	0.552543	1.34102	1.46232	0.0634685	0.381724	1.3692	1.3775	0.279255	0.0635032	0.0306884	0.64491	0.445565	0.0353079	0.0936667
A8HS48	40S ribosomal protein S3a	22	1	1	1	0.772681	0.679204	2.53513	0.416869	0.30761	0.432514	0.0809096	0.0465586	0.158489	1.39316	1.02802	2.85759	0.586138	0.954993	0.831764	0.519996	0.608135	0.666807	0.387258	0.390841	0.376704	1.329	0.385664	0.0953192	1.75959	0.790965	0.598313	0.384934	0.410346	-1.37458	-3.39109	0.815237	-0.338314	-0.741028	-1.37732	0.61471	9.76802e-05	1.06631e-05	0.245793	0.648029	0.386083	0.142098
A8HVQ1	40S ribosomal protein S8 RPS8	22	1	1	1	0.207014	0.322107	0.428549	0.195884	0.141906	0.135519	0.0887156	0.0301995	0.125893	1.48594	1.41906	1.77011	0.340408	0.285759	0.383707	0.164437	0.158489	0.159956	0.0895364	0.0937562	0.180302	0.319223	0.15777	0.0816025	1.55837	0.336625	0.160961	0.121198	-1.64736	-2.66411	-3.61524	0.640035	-1.57079	-2.63522	-3.04456	0.000441404	1.5969e-06	5.04438e-06	0.00656791	0.00155372	0.000276481	0.00039162
A8JEV9	4-hydroxy-3-methylbut-2-enyl diphosphate reductase IDS1	22	1	1	1	0.903649	1.70608	1.77011	0.57544	1.77011	0.912011	0.946237	0.549541	1.8197	0.47863	1.1272	1.7378	2.65461	2.22843	1.5417	3.53183	2.70396	1.40605	2.53513	2.14783	0.946237	1.45995	1.08585	1.10516	1.11454	2.14158	2.54728	1.8764	0.545916	0.118829	0.144255	0.156452	1.09868	1.34896	0.907966	0.174296	0.821119	0.79315	0.76846	0.144468	0.0750942	0.272174
P07891	ATP synthase epsilon chain chloroplastic atpE	22	1	1	1	0.912011	1.27057	1.92309	1.20226	0.862979	2.22844	1.40605	0.937562	1.31826	0.630957	0.642688	1.04713	2.33346	0.359749	2.07014	1.49968	1.59956	1.52757	0.717794	1.09648	1.95884	1.36856	1.43123	1.22062	0.773591	1.58778	1.54227	1.25771	0.452658	0.517251	0.287617	-0.370356	0.667013	0.625055	0.330794	0.280986	0.352728	0.199711	0.173286	0.425194	0.165935	0.59601
A8JGF4	Biotin carboxylase acetyl-CoA carboxylase component	22	1	1	1	0.194089	0.285759	0.21677	0.164437	0.140605	0.0642688	0.057544	0.0325087	0.0549541	1.36773	1.20226	1.0666	0.258226	0.37325	0.242103	0.0483059	0.0666807	0.0409261	0.026546	0.0608135	0.0353183	0.232206	0.123104	0.0483356	1.2122	0.291193	0.0519709	0.0408926	-2.10652	-3.02206	-4.37077	0.277623	-1.77995	-4.26615	-4.61202	9.8835e-06	8.38687e-06	2.91872e-08	0.0714361	0.00113019	0.000196194	0.000188453
A8IZL7	Calmodulin binding calcium-transporting ATPase ACA1	22	1	1	1	2.1677	1.99526	2.53513	6.79204	7.44732	5.49541	4.20727	5.7544	5.34564	1.14815	0.737904	2.42103	1.47231	2.39883	0.636795	4.05508	8.16582	2.24905	3.31131	7.65597	2.48886	2.2327	6.57826	5.10244	1.4357	1.50265	4.82332	4.48538	1.15879	2.71771	2.35119	0.52175	0.587506	2.27003	2.16523	0.00149854	0.000625666	0.000895078	0.438345	0.673785	0.00360835	0.0120536
A8J3F9	GDP-D-mannose pyrophosphorylase GMP1	22	1	1	1	1.2942	2.22844	2.0893	2.55859	3.49945	4.01791	1.24738	2.53513	3.28095	0.963829	1.51356	2.91072	1.00925	1.25893	0.613762	2.26987	1.97697	1.24738	1.39316	0.794328	0.731139	1.87064	3.35865	2.35449	1.79604	0.960647	1.83141	0.972875	0.903534	1.74788	1.23541	0.844816	-0.0579218	0.872952	-0.0396741	0.040266	0.00525081	0.0847416	0.2415	0.729227	0.185412	0.731347
A8JGD1	Glutamate dehydrogenase GDH2	22	1	1	1	12.5892	10.7647	11.0662	22.2843	12.5892	18.7068	20.1372	20.1372	16.293	0.912011	0.772681	0.398107	9.46237	9.37562	24.4343	22.08	21.0863	40.5509	24.8886	20.893	48.3059	11.4734	17.8601	18.8558	0.694266	14.4241	27.9057	31.3625	3.52022	4.15867	4.23694	-0.526439	3.85041	4.80249	4.97097	4.97352e-05	0.00398754	0.00015383	0.11712	0.000436737	0.000215436	0.000601694
A8IW39	LL-diaminopimelate aminotransferase DPA1	22	1	1	1	0.337287	0.564937	1.03753	0.42462	0.280543	0.591562	0.183654	0.151356	0.483059	0.847227	1	2.0893	0.737904	1.25892	0.801678	0.751623	0.731139	0.648634	0.501187	0.765597	0.483059	0.646584	0.432242	0.27269	1.31217	0.932836	0.710465	0.583281	-0.62909	-1.21009	-1.87467	0.39196	-0.100305	-0.493164	-0.777737	0.161728	0.00321054	0.00232908	0.469414	0.812267	0.420851	0.245878
A8J9H7	Mastigoneme-like flagellar protein MST1	22	1	1	1	2.1677	2.14783	1.92309	0.564937	1.15878	0.855067	0.487529	0.809096	0.824138	2.58226	3.56451	1.39316	0.337287	0.529663	0.824138	0.103753	0.161436	0.108643	0.108643	0.167494	0.178649	2.07954	0.859594	0.706921	2.51331	0.563696	0.12461	0.151595	1.05627	-0.218273	-0.500379	1.32959	-0.82701	-3.0045	-2.7217	0.000161474	0.458788	0.0558266	0.0735041	0.15746	0.0271035	0.0284814
A8J6M5	MDR-like ABC transporter	22	1	1	1	1.01859	1.72187	1.28233	2.1677	2.31206	2.55859	3.34195	3.63078	3.0761	0.409261	0.711214	1.57036	2.75423	2.29087	1.33045	7.51623	4.7863	2.93765	5.59758	5.49541	2.65461	1.34093	2.34612	3.34961	0.896946	2.12518	5.08006	4.58253	0.423234	1.23028	1.74399	-0.156907	1.08759	2.34485	2.19614	0.171831	0.000295575	0.000125645	0.781751	0.181899	0.00860097	0.0199685
Q9FNS5	NADP-Malate dehydrogenase NADP-mdh	22	1	1	1	0.301995	0.231207	0.244343	0.313329	0.158489	0.285759	0.376704	0.207014	0.383707	0.717794	0.855067	0.772681	0.346737	0.316228	0.285759	0.141906	0.169044	0.167494	0.515229	0.534564	0.285759	0.259182	0.252526	0.322475	0.781847	0.316241	0.159481	0.445184	-1.94796	-1.9855	-1.63274	-0.355041	-1.6609	-2.64854	-1.16753	4.42446e-06	9.67548e-05	0.000302257	0.00543901	0.000226786	9.598e-05	0.00558405
A8J513	Nucleosome assembly protein	22	1	1	1	2.0893	5.29664	10.4713	1.21339	2.77971	4.32514	0.564937	2.12814	3.25087	1.39316	2.55859	1.88799	2.33346	2.44343	4.87529	1.05682	1.31826	2.83139	0.679203	0.717794	2.26987	5.95241	2.77275	1.98132	1.94658	3.21739	1.73549	1.22229	2.57347	1.47132	0.986459	0.96094	1.68589	0.795342	0.289584	0.112444	0.119694	0.276173	0.0486632	0.0705391	0.282194	0.717398
A8IKB4	Predicted protein	22	1	1	1	0.895365	1.67494	6.08135	0.474242	1.20226	2.85759	0.597035	1.43219	3.94457	0.758578	0.937562	5.15229	2.10863	2.31206	1.40605	2.01372	2.99227	1.72187	1.97697	3.37287	1.8197	2.88389	1.51137	1.99127	2.28281	1.94225	2.24262	2.38985	1.52801	0.595852	0.993686	1.19081	0.957726	1.16518	1.25692	0.308087	0.508494	0.380223	0.422077	0.578504	0.473721	0.439392
A8J500	Predicted protein	22	1	1	1	0.862979	0.937562	1.69044	1	1.61436	0.847227	0.444631	0.177011	0.717794	1.58489	1.88799	1.77011	0.704693	0.981748	0.990832	0.717794	0.505825	0.816582	1.02802	0.519996	0.340408	1.16366	1.15386	0.446479	1.74766	0.892424	0.680067	0.629474	0.21867	0.206471	-1.16334	0.805428	-0.164198	-0.556251	-0.667782	0.569252	0.54746	0.0238921	0.00106219	0.522543	0.0277716	0.0963521
A8HM76	Proline oxidase (Fragment)	22	1	1	1	2.55859	1.58489	1.36773	3.80189	5.15229	1.59956	7.7983	3.31131	3.49945	0.591562	0.428549	0.30761	4.24619	4.20727	4.40555	17.0608	11.9124	10.4713	19.2309	17.0608	11.0662	1.83707	3.51791	4.86969	0.442573	4.28634	13.1482	15.786	0.877406	1.81472	2.28383	-1.17601	2.09975	3.71679	3.98057	0.0842232	0.0718332	0.0575286	0.00247615	0.0139664	0.0499795	0.0397312
A8JEH2	Pyruvate-ferredoxin oxidoreductase PRF1	22	1	1	1	2.53513	4.13048	3.94457	8.16582	16.4437	7.44732	5.34564	4.96592	8.95365	3.80189	7.17794	3.01995	1.78649	1.58489	1.99526	4.7863	2.80543	5.19996	5.34564	2.63027	4.9204	3.53673	10.6856	6.42174	4.6666	1.78888	4.2639	4.29877	1.82241	3.4176	2.68296	2.22237	0.839057	2.09217	2.10392	0.00729987	0.0284239	0.0129835	0.0452878	0.181275	0.00180107	0.00299138
A8JI25	RNA helicase activating signal cointegrator 1 (Fragment)	22	1	1	1	1.02802	0.765597	0.387258	2.96483	3.34195	2.35505	3.31131	3.22107	2.42103	1.08643	0.239883	1.72187	0.963829	2.65461	0.12942	3.40408	10.666	1.40605	2.75423	10.8643	0.946237	0.726957	2.88728	2.98447	1.01606	1.24928	5.1587	4.85491	-0.460059	1.52971	1.57747	0.0229848	0.321102	2.36701	2.27944	0.215978	0.0027868	0.00217556	0.971949	0.481494	0.0335158	0.0777412
A8JCM8	SM/Sec1-family protein VPS45	22	1	1	1	1.45881	2.53513	2.91072	1.45881	2.07014	3.22107	1.20226	1.49969	3.59749	0.879022	1.21339	1.55597	1.36773	2.24905	2.80543	2.0893	2.12814	2.70396	1.85353	2.39883	2.07014	2.30155	2.25001	2.09981	1.21613	2.14074	2.30713	2.1075	1.20261	1.16993	1.07026	0.282293	1.09811	1.2061	1.07553	0.0402815	0.0727908	0.218293	0.330787	0.172457	0.0844714	0.0593141
A8IIP9	T-complex protein 1 subunit alpha CCT1	22	1	1	1	1.02802	1.87068	1.94089	0.711214	1.58489	0.855067	0.340408	0.49204	0.887156	1.30617	1.15878	1.07647	0.831764	1.49969	0.90365	0.765597	1.45881	1.19124	0.591562	0.895365	0.847228	1.61319	1.05039	0.573201	1.18047	1.07837	1.13855	0.778051	0.689921	0.0709266	-0.802886	0.239363	0.108847	0.187199	-0.362063	0.104743	0.861263	0.0588645	0.0548905	0.748164	0.533688	0.055109
A8JFW4	1-deoxy-D-xylulose 5-phosphate synthase (Fragment) DXS1	21	1	1	1	0.340408	0.18197	0.18197	0.310456	0.654636	0.275423	0.220801	0.21677	0.346737	0.990832	0.887156	1.21339	0.296483	0.448745	0.175388	0.21677	0.239883	0.145881	0.275423	0.218776	0.0751623	0.234783	0.413505	0.261436	1.03046	0.306872	0.200845	0.189787	-2.0906	-1.27402	-1.93547	0.0432871	-1.70429	-2.31585	-2.39755	0.000131916	0.00835449	6.53639e-05	0.767452	0.00270622	0.00102998	0.00153137
A8I7N8	3-isopropylmalate dehydrogenase LEU3b|LEU3a	21	1	1	1	0.496592	1.05682	3.56451	0.654636	0.928966	3.31131	0.501187	0.60256	1.99526	0.534564	0.787046	2.05116	1.67494	1.10662	1.44544	1.65959	1.77011	2.58226	2.18776	1.33046	3.10456	1.70597	1.63164	1.033	1.12426	1.409	2.00399	2.20759	0.770595	0.706321	0.0468444	0.168972	0.494674	1.00287	1.14247	0.495792	0.495621	0.948699	0.804208	0.617502	0.394421	0.392741
A8J646	Acetyl-CoA carboxylase	21	1	1	1	0.49204	0.630957	0.737904	0.383707	0.267917	0.432514	0.224906	0.147231	0.30761	0.554626	0.895365	0.83946	1.7378	1.22462	1.24738	0.963829	0.619441	0.787046	0.737904	0.597035	0.519996	0.6203	0.361379	0.226582	0.76315	1.40327	0.790105	0.618312	-0.688961	-1.46841	-2.14189	-0.389961	0.488789	-0.339883	-0.693593	0.00594624	0.000196994	7.52823e-05	0.0881379	0.0722742	0.185211	0.0539852
A2PZC1	Adrenodoxin reductase EZY10	21	1	1	1	0.809096	1.6293	1.28233	1.6293	2.72898	1.87068	1.11686	2.37684	1.75388	0.698232	0.972747	1.43219	1.70608	2.33346	1	2.67917	3.01995	1.77011	2.24905	2.22844	1.7378	1.24024	2.07632	1.74919	1.03439	1.67985	2.48974	2.07176	0.31062	1.05403	0.806691	0.0487791	0.74833	1.316	1.05086	0.369345	0.0321112	0.108484	0.880179	0.201449	0.0200728	0.0388629
A8J537	Catalase CAT1	21	1	1	1	3.7325	4.28548	6.30957	5.34564	5.49541	8.55067	4.57088	6.42688	7.44732	1.23595	1.6293	1.85353	2.14783	3.34195	3.90841	5.70164	4.16869	4.87528	5.59758	3.83707	3.66438	4.77585	6.46391	6.14836	1.57292	3.13273	4.91521	4.36634	2.25576	2.69241	2.6202	0.65345	1.64742	2.29725	2.12643	0.00852023	0.0063739	0.00362163	0.0337226	0.0582672	0.00116826	4.88429e-05
A8J1V5	Dihydrolipoamide acetyltransferase DLA1	21	1	1	1	0.855067	0.772681	0.772681	1.1695	0.855067	0.895365	0.816582	0.630957	0.963829	1.59956	1.44544	1.51356	0.586138	1.35519	0.685488	1.33045	1.15878	1.22462	1.43219	1.08643	0.972747	0.800143	0.97331	0.80379	1.51952	0.875605	1.23795	1.16379	-0.321671	-0.0390284	-0.31511	0.603615	-0.191648	0.307952	0.218827	0.00189418	0.800382	0.111272	0.000310204	0.560173	0.0581509	0.379782
A8IAK1	Dynamin-related GTPase DRP2	21	1	1	1	1.18032	0.496592	0.380189	3.04789	3.22107	1.14815	3.22107	0.619441	1.58489	1.7378	1.03753	1.03753	0.613762	1.1272	0.253513	4.05509	3.83707	2.65461	3.28095	3.01995	1.92309	0.685701	2.47237	1.80847	1.27095	0.664824	3.51559	2.74133	-0.544349	1.3059	0.854768	0.34591	-0.588955	1.81377	1.45488	0.276397	0.0908697	0.346992	0.310289	0.301663	0.062587	0.105176
A8HRF8	Eukaryotic initiation factor EIF3A	21	1	1	1	1.70608	1.43219	1.35519	2.208	3.7325	1.41906	1.90546	1.80302	1.83654	0.92045	0.487529	1.55597	1.80302	6.13762	0.77983	3.63078	8.87156	1.64437	3.46737	6.79204	1.44544	1.49782	2.45319	1.84834	0.987981	2.90682	4.71557	3.90161	0.582864	1.29466	0.886229	-0.0174442	1.53944	2.23743	1.96407	0.00948033	0.0990643	9.49945e-06	0.970957	0.192603	0.015492	0.013487
Q9FYU1	Fe-hydrogenase hyd1	21	1	1	1	0.474242	1.13763	5.19996	6.72977	19.0546	13.6773	7.87046	5.39511	16.7494	4.05509	4.65586	1.97697	0.331131	1.30617	1.58489	2.12814	3.34195	5.70164	4.16869	2.99227	6.08135	2.27061	13.1539	10.005	3.56264	1.07407	3.72391	4.4141	1.18308	3.71742	3.32265	1.83295	0.103081	1.89682	2.14212	0.438191	0.0271059	0.0592738	0.0342633	0.979638	0.0191922	0.00280058
A8JAP7	Inosine-5'-monophosphate dehydrogenase	21	1	1	1	0.691831	0.666807	1.1695	0.387258	0.49204	0.672977	0.239883	0.390841	0.77983	1.2942	1.28233	2.01372	0.313328	0.751623	0.57544	0.492039	0.57544	0.524808	0.452898	0.510505	0.510505	0.842712	0.517425	0.470185	1.53008	0.546797	0.530762	0.491302	-0.246888	-0.950579	-1.0887	0.613611	-0.870923	-0.913862	-1.02532	0.390664	0.00444261	0.0301001	0.0935001	0.106286	0.0578106	0.0496923
P93664	Light-harvesting complex stress-related protein 1, chloroplastic LHCSR1	21	1	1	1	15.5597	5.59758	7.11213	34.0408	14.8594	35.6451	44.0555	34.6737	38.7258	1.38038	0.608135	1.20226	4.40555	3.63078	3.13329	2.0893	10.1859	14.0605	7.58578	11.8032	20.893	9.42312	28.1818	39.1516	1.06359	3.72321	8.77856	13.4273	3.23621	4.81669	5.291	0.088948	1.89655	3.13398	3.7471	0.0531083	0.0152132	0.000149174	0.798801	0.0618737	0.147454	0.0751354
A8ICG9	Malate dehydrogenase MDH2	21	1	1	1	0.149969	0.180302	0.11272	0.483059	1.07647	0.685488	1.0666	0.831764	0.666807	0.83946	1.44544	0.801678	0.483059	0.201372	0.432514	0.717794	0.903649	1.19124	0.356451	0.319154	0.331131	0.147663	0.748337	0.855056	1.02886	0.372315	0.937562	0.335579	-2.75962	-0.418239	-0.22591	0.0410458	-1.4254	-0.0930142	-1.57528	1.65263e-06	0.221969	0.27958	0.896639	0.0321213	0.811185	0.0340881
A8J0W9	Malate dehydrogenase MDH3	21	1	1	1	0.758578	1.03753	1.14815	1.5417	2.24905	1.8197	2.39883	1.75388	2.35505	0.737904	0.990832	2.05116	2.63027	2.29087	0.731139	4.83059	3.56451	1.87068	5.19996	2.99226	1.7378	0.98142	1.87015	2.16925	1.25997	1.88409	3.42193	3.31001	-0.0270576	0.903155	1.1172	0.333385	0.913869	1.77481	1.72683	0.880413	0.0133785	0.00492968	0.553336	0.234403	0.00449797	0.0100616
A8IAY6	Methylenetetrahydrofolate reductase	21	1	1	1	0.77983	1	1.05682	0.369828	0.870964	0.387258	0.11272	0.275423	0.283139	0.691831	1	1.23595	0.731139	1.36773	0.698233	0.444631	0.862979	0.539511	0.319154	0.194089	0.155597	0.945549	0.542683	0.223761	0.975926	0.932367	0.615707	0.222946	-0.0807753	-0.881818	-2.15997	-0.0351563	-0.10103	-0.699684	-2.16523	0.554272	0.0495733	0.000152295	0.88594	0.839759	0.183682	0.00803324
A8IJK9	Predicted protein	21	1	1	1	0.724436	0.474242	0.794328	0.405508	0.37325	0.233346	0.457088	0.293765	0.529663	1.49969	1.20226	1.13763	0.448745	0.570164	0.879023	0.420727	0.452898	0.465586	0.242103	0.267917	0.524808	0.664335	0.337368	0.426839	1.27986	0.632644	0.446404	0.344942	-0.590016	-1.5676	-1.22824	0.355985	-0.660534	-1.16358	-1.53557	0.0259453	0.00023263	0.00119589	0.0660387	0.0330516	0.00356681	0.00373462
A8IHX1	Starch branching enzyme SBE3	21	1	1	1	0.685488	0.564937	0.413047	0.946237	0.794328	0.816582	0.270396	0.383707	0.570164	0.474242	0.704693	1.0666	1.69044	1.45881	0.457088	0.903649	0.765597	0.359749	0.847227	0.465586	0.288403	0.554491	0.852383	0.408089	0.74851	1.20211	0.676332	0.533739	-0.850764	-0.230427	-1.29304	-0.417906	0.265574	-0.564197	-0.905794	0.00482699	0.0356437	0.00247949	0.218381	0.923238	0.170448	0.0825485
A2PZC3	UDP-glucose 6-dehydrogenase EZY12	21	1	1	1	0.636796	0.751623	1.14815	0.534564	0.691831	0.409261	0.60256	0.141906	0.847227	0.963829	1	2.208	0.570164	0.879022	0.625172	0.685488	0.685488	0.496592	0.420727	0.416869	0.260615	0.845524	0.545219	0.530564	1.39061	0.691453	0.622523	0.36607	-0.242082	-0.875093	-0.914401	0.475719	-0.532297	-0.683801	-1.44981	0.375087	0.00511192	0.0856929	0.393462	0.392894	0.253537	0.0884582
A8J1K0	Vacuolar proton translocating ATPase subunit A ATPvA2	21	1	1	1	0.816582	1.83654	1.51356	4.74242	3.37287	4.65586	3.13329	4.13048	3.16228	0.57544	0.501187	1.11686	5.59758	5.24808	1.87068	9.28967	9.0365	3.94457	6.98232	7.37904	2.53513	1.38889	4.25705	3.47535	0.731163	4.23878	7.42358	5.63217	0.473936	2.08985	1.79716	-0.451734	2.08365	2.89211	2.49369	0.265896	0.00181953	0.00164534	0.238151	0.00728068	0.000336409	0.00232442
A8IB25	40S ribosomal protein SA	20	1	1	1	0.847227	1.02802	1.51356	0.619441	0.554626	0.559758	0.133045	0.0758578	0.448745	1.28233	1.40605	1.64437	0.895365	0.870963	0.879023	0.691831	0.630957	0.717794	0.602559	0.331131	0.691831	1.1296	0.577941	0.219216	1.44425	0.881783	0.680194	0.54184	0.175814	-0.791005	-2.18957	0.530321	-0.181504	-0.555982	-0.88406	0.550297	3.48444e-05	0.0025337	0.0139021	0.28382	0.0334605	0.0421279
Q19VH5	AGG3 AGG3	20	1	1	1	1.64437	2.24905	1.99526	1.6293	1.61436	1.64437	1.77011	3.31131	1.47231	0.570164	0.765597	0.855067	3.49945	3.0761	2.33346	2.91072	3.19154	2.14783	2.6546	2.58226	2.55859	1.9629	1.62934	2.18458	0.730276	2.96967	2.75003	2.59848	0.972984	0.70429	1.12735	-0.453486	1.5703	1.45945	1.37767	0.0053538	2.15246e-07	0.106189	0.0326989	0.000698164	0.00769381	0.00577724
A8ILF4	Alpha-adaptin AP2A1	20	1	1	1	1.03753	1.64437	1.07647	3.49945	4.13048	2.46604	3.31131	2.44343	3.10456	0.457088	0.534564	0.855067	2.83139	3.34195	1.21339	9.46237	9.28966	3.59749	4.74242	9.72747	3.16228	1.25279	3.36532	2.9531	0.615573	2.46224	7.44984	5.87739	0.325143	1.75074	1.56223	-0.699998	1.29997	2.89721	2.55518	0.266896	0.00818682	0.00172341	0.0343235	0.0394111	0.00349779	0.0436857
A8IMY5	Anthranilate synthase alpha subunit (Fragment) ANS1	20	1	1	1	0.539511	0.717794	0.972747	0.340408	0.42462	0.666807	0.465586	0.519996	0.903649	1.04713	1.75388	1.57036	0.394457	0.529663	0.83946	0.420726	0.444631	0.57544	0.448745	0.440555	0.625173	0.743351	0.477278	0.629744	1.45712	0.58786	0.480266	0.504824	-0.427885	-1.0671	-0.667163	0.543124	-0.766455	-1.0581	-0.986147	0.110754	0.00591329	0.0548897	0.0970008	0.165796	0.0414998	0.0504943
A8JDV9	ATP synthase gamma chain ATP3	20	1	1	1	1.13763	1.99526	2.46604	0.515229	0.912011	0.895365	0.510505	0.847227	1.02802	0.20893	0.258226	0.277971	6.02559	4.9204	6.85488	3.53183	6.48635	6.54636	4.48745	4.13047	5.86138	1.86631	0.774201	0.795249	0.248376	5.93362	5.52151	4.82644	0.900188	-0.369219	-0.330521	-2.0094	2.56891	2.46506	2.27096	0.0898295	0.156362	0.248271	3.32322e-06	0.00458793	0.0267243	0.0107191
A8IMN5	Carbamoyl phosphate synthase small subunit CMPS1	20	1	1	1	0.642688	2.85759	1.69044	1.78649	1.87068	1.80302	1.00925	1.85353	1.70608	1.78649	2.29087	1.65959	1.55597	1.6293	1.20226	1.39316	1.24738	1.65959	1.41906	0.990832	1.57036	1.73024	1.82006	1.52296	1.91231	1.46251	1.43338	1.32675	0.790972	0.863988	0.606874	0.93532	0.548445	0.519417	0.407897	0.317343	5.79958e-06	0.114978	0.00908943	0.161203	0.023773	0.0628488
A8J9Y1	Cytochrome b6-f complex iron-sulfur subunit PETC	20	1	1	1	0.529663	0.758578	0.946237	0.394457	0.387258	0.469894	0.591562	0.387258	0.432514	1.05682	1.00925	1.2942	0.691831	0.654636	0.946237	0.322107	0.197697	0.258226	0.310456	0.0903649	0.334195	0.744826	0.417203	0.470444	1.12009	0.764235	0.259343	0.245005	-0.425025	-1.26118	-1.0879	0.163613	-0.387913	-1.94707	-2.02912	0.101515	2.50248e-05	0.00102825	0.24467	0.278892	0.00113093	0.0033634
A8IJS4	Histone H2B HTB16	20	1	1	1	0.143219	0.280543	0.549541	0.104713	0.140605	0.188799	0.0855067	0.0660693	0.0816582	1.25892	1.1272	0.679204	0.255859	0.26546	0.349945	0.0642688	0.0487528	0.178649	0.0283139	0.0134276	0.167494	0.324434	0.144706	0.0777447	1.02178	0.290421	0.0972235	0.0697453	-1.624	-2.78881	-3.68511	0.0310783	-1.78378	-3.36255	-3.84176	0.00479897	3.92695e-06	1.03394e-08	0.907216	0.0142723	0.0060754	0.00557298
A8IR79	Histone H2B HTB20	20	1	1	1	0.337287	NA	0.440555	0.207014	NA	0.205116	0.185353	NA	0.285759	1.10662	NA	0.83946	0.296483	NA	0.349945	0.134277	NA	0.288403	0.17378	NA	0.313329	0.388921	0.206065	0.235556	0.973042	0.323214	0.21134	0.243554	-1.36245	-2.27883	-2.08586	-0.039426	-1.62944	-2.24236	-2.03768	0.000543132	1.55933e-09	0.000256436	0.80414	0.0389729	0.0315588	0.0326922
A8HYG8	Isopropylmalate dehydratase small subunit LEU1S	20	1	1	1	0.963829	1.20226	1.34276	0.744732	1.38038	1.09648	2.31206	1.01859	1.97697	1.75388	2.39883	1.23595	0.765596	1.04713	1.21339	1.34276	1.2942	2.07014	2.07014	1.90546	3.0479	1.16962	1.07386	1.76921	1.79622	1.0087	1.56903	2.34117	0.226039	0.102812	0.823104	0.844964	0.0125039	0.649877	1.22723	0.199902	0.70839	0.118168	0.0770602	0.982748	0.0958516	0.00795963
Q75VY6	Light-harvesting chlorophyll-a/b protein of photosystem I LhcI-5	20	1	1	1	1.33045	1.21339	0.469894	0.879022	0.42462	1.27057	1.64437	1.90546	0.855067	0.654636	0.855067	0.519996	0.751623	0.304789	1.6293	0.233346	0.195884	0.331131	0.549541	0.340408	0.145881	1.00458	0.858072	1.4683	0.676566	0.895236	0.253454	0.345277	0.00659109	-0.220829	0.554147	-0.563697	-0.15966	-1.98021	-1.53417	0.987256	0.59262	0.21218	0.0293097	0.506148	0.00627832	0.0285129
A8JF47	Mitochondrial carrier protein MITC1	20	1	1	1	0.519996	0.855067	1.15878	2.03236	0.794328	1.67494	1.47231	1.87068	0.903649	0.57544	0.60256	0.331131	5.05825	0.428548	4.13048	1.02802	1.83654	4.36516	1.69044	1.15878	3.69828	0.844613	1.50054	1.41555	0.503044	3.20576	2.4099	2.1825	-0.243637	0.585484	0.50136	-0.991245	1.68067	1.26898	1.12598	0.447025	0.245248	0.212738	0.00451345	0.262225	0.106859	0.0573429
A8JGD2	Mitochondrial NADH dehydrogenase NDA3	20	1	1	1	0.190546	1.00925	0.37325	2.03236	3.10456	2.60615	2.31206	2.63027	3.16228	0.416869	0.981748	1.44544	2.75423	1.03753	0.711213	1.65959	1.67494	0.554626	2.58226	1.58489	0.928966	0.52435	2.58102	2.70154	0.948019	1.50099	1.29639	1.69871	-0.931399	1.36794	1.43378	-0.0770119	0.585915	0.374494	0.764437	0.127712	0.00696411	0.00236329	0.86974	0.716914	0.828281	0.314594
A8JDL5	Peptidyl-prolyl cis-trans isomerase CYN20-3	20	1	1	1	0.42462	0.794328	2.33346	0.409261	0.642688	0.758578	0.444631	0.299226	0.77983	1.1272	1.95885	2.51189	0.77268	0.77268	0.83946	0.474242	0.409261	0.448746	0.376704	0.263027	0.296483	1.18414	0.603509	0.507896	1.86598	0.79494	0.444083	0.312071	0.243834	-0.728554	-0.977395	0.899931	-0.331082	-1.1711	-1.68005	0.768484	0.0181509	0.0258591	0.0977665	0.531402	0.0752616	0.0343689
A8I8Z4	Plastid ribosomal protein L1 PRPL1	20	1	1	1	0.310456	0.356451	0.529663	0.0787046	0.0870964	0.0283139	0.037325	0.0409261	0.0299226	1.69044	1.27057	1.21339	0.30761	0.413048	0.501187	0.102802	0.113763	0.0346737	0.0591562	0.103753	0.0359749	0.398857	0.064705	0.0360579	1.39147	0.407281	0.083746	0.0662947	-1.32606	-3.94998	-4.79354	0.476608	-1.2959	-3.57784	-3.91496	0.000841106	8.87894e-07	7.648e-10	0.0598634	0.00536299	0.00122192	0.00104244
A8HS86	Predicted protein	20	1	1	1	11.8032	11.5878	16.9044	8.95365	10.9648	20.893	27.2898	19.5884	28.5759	0.744732	1.72187	0.772681	14.3219	8.09096	27.0396	20.5116	7.44732	23.9883	16.5959	7.11213	24.8886	13.4318	13.6038	25.1514	1.07976	16.4841	17.3158	16.1989	3.74758	3.76594	4.65257	0.110711	4.04301	4.11401	4.01782	0.00201883	0.0268993	0.00100163	0.816089	0.00970748	0.00101217	0.00438537
A8JC99	Predicted protein	20	1	1	1	2.85759	2.99226	2.70396	6.0256	6.30957	6.30957	6.13762	7.58578	6.19441	0.496592	1.07647	0.824138	7.7268	3.7325	2.58226	17.2187	6.54636	8.09096	13.1826	5.86138	5.05825	2.85127	6.21491	6.63927	0.799065	4.68052	10.6187	8.03407	1.51161	2.63573	2.73102	-0.323615	2.22667	3.40853	3.00613	2.42517e-05	6.49924e-07	0.000284795	0.297392	0.0155304	0.000380249	0.00325468
A8J152	Predicted protein	20	1	1	1	0.928966	0.946237	1.03753	0.394457	0.343558	0.328095	0.288403	0.197697	0.380189	1.19124	1.04713	0.549541	0.731139	0.816582	0.698233	0.30479	0.258226	0.376704	0.0895365	0.195884	0.192309	0.970911	0.35537	0.288763	0.929304	0.748651	0.31324	0.159243	-0.0425898	-1.49261	-1.79204	-0.105778	-0.417634	-1.67466	-2.6507	0.436464	5.57567e-06	0.000174181	0.734497	0.419826	0.0313091	0.0160287
A8I8K4	Predicted protein	20	1	1	1	0.862979	3.80189	2.31206	0.758578	3.7325	0.981748	1.6293	2.35505	2.05116	1.28233	1.48594	0.912011	1.67494	2.88403	2.83139	2.99226	2.44343	2.93765	3.31131	3.80189	3.69828	2.32565	1.82428	2.01184	1.22676	2.46345	2.79111	3.60383	1.21763	0.867324	1.00851	0.294852	1.30068	1.48084	1.84953	0.193206	0.437321	0.00859486	0.248403	0.0575688	0.00543974	0.00950113
A8JG06	Programmed cell death protein 6-interacting protein	20	1	1	1	1.55597	3.16228	2.99226	2.51189	5.05825	6.48634	3.19154	5.10505	8.95365	0.636796	1.36773	2.85759	2.26987	1.99526	1.11686	4.16869	3.90841	1.92309	4.44631	3.80189	2.75423	2.57017	4.68549	5.75008	1.6207	1.794	3.3334	3.66748	1.36186	2.2282	2.52358	0.696621	0.843178	1.73699	1.87479	0.0368613	0.0338358	0.0486392	0.395956	0.374887	0.0636571	0.0823521
A8IA18	Ribosomal protein L19 RPL19	20	1	1	1	0.30761	0.608135	0.586138	0.170608	0.128233	0.0448745	0.0608135	0.0474242	0.0515229	2.01372	1.92309	1.13763	0.291072	0.413047	0.57544	0.144544	0.131826	0.172187	0.111686	0.108643	0.11272	0.500628	0.114572	0.0532535	1.69148	0.42652	0.149519	0.111016	-0.99819	-3.12567	-4.23098	0.758287	-1.22932	-2.7416	-3.17116	0.00668325	1.79552e-05	1.83787e-09	0.0677806	0.0236505	0.00666073	0.00578254
A8IVE2	Ribosomal protein L7 RPL7	20	1	1	1	10.7647	9.0365	12.2462	5.97035	4.74242	5.15229	1.90546	1.5417	4.2462	3.0761	1.65959	2.31206	4.13047	5.7544	5.64937	2.88403	3.69828	3.66438	1.94089	2.44343	3.37287	10.6824	5.28835	2.56445	2.34925	5.17808	3.41556	2.58573	3.41717	2.40282	1.35865	1.2322	2.37242	1.77212	1.37057	0.00047565	0.000287414	0.138603	0.03004	0.00137067	0.0044167	0.0359293
A8JFK4	Serine hydroxymethyltransferase SHMT2	20	1	1	1	1.2942	3.49945	2.42103	1.07647	5.44503	2.67917	1.0666	1.70608	2.44343	0.242103	1.38038	2.51189	4.74242	2.88403	1.05682	4.9204	3.43558	0.887156	3.43558	1.00925	0.30479	2.40489	3.06689	1.7387	1.37812	2.89442	3.08104	1.58321	1.26597	1.61677	0.798011	0.462706	1.53328	1.62342	0.66285	0.0919653	0.180561	0.136874	0.594805	0.310426	0.340284	0.607359
Q5S7Y5	Triosephosphate isomerase TIM	20	1	1	1	1.04713	4.16869	2.72898	3.01995	5.19996	3.83707	2.48886	5.59758	3.63078	0.496592	1.31826	2.80543	3.66438	3.40408	0.963829	6.36796	5.05825	1.78649	4.87529	4.16869	1.6293	2.64827	4.01899	3.90574	1.54009	2.67743	4.40423	3.55776	1.40505	2.00683	1.9656	0.623019	1.42085	2.13889	1.83097	0.14167	0.00898453	0.0328827	0.468866	0.230378	0.0488561	0.0818043
A8HMQ3	38-divinyl protochlorophyllide a 8-vinyl reductase DVR1	19	1	1	1	1	1.43219	1.87068	0.524808	1.10662	0.448745	0.619441	0.487529	1.47231	0.619441	0.554626	0.887156	1.77011	1.04713	2.48886	1.75388	2.46604	2.26986	1.44544	2.46604	2.14783	1.43429	0.693392	0.859761	0.687074	1.7687	2.16326	2.01977	0.520337	-0.528256	-0.217993	-0.541462	0.822688	1.11321	1.01419	0.159081	0.214075	0.673115	0.0371239	0.283138	0.0518962	0.0854405
A8JB97	Acyl-coenzyme A oxidase (Fragment)	19	1	1	1	0.862979	0.963829	1.02802	1.24738	1.55597	1.34276	1.64437	1.20226	2.24905	1.00925	1.92309	1.28233	1.34276	0.608135	0.564937	3.53183	1.14815	2.12814	3.43558	1.13763	2.44343	0.951608	1.38204	1.69856	1.40489	0.838612	2.26937	2.33888	-0.071561	0.466797	0.764315	0.490459	-0.253925	1.18229	1.22582	0.370698	0.0138272	0.0827122	0.209227	0.383588	0.0406105	0.0314032
A8IJY7	Chaperonin 23 CPN23	19	1	1	1	0.296483	1.10662	0.937562	0.0322107	0.529663	0.0744732	0.0296483	0.0534564	0.057544	1.38038	2.46604	1.0666	0.564937	0.648635	0.972747	0.267917	0.310456	0.401791	0.296483	0.140605	0.109648	0.780223	0.212116	0.0468829	1.63767	0.728773	0.326721	0.182245	-0.358042	-2.23708	-4.41479	0.711647	-0.456459	-1.61387	-2.45605	0.42342	0.00777383	4.15859e-08	0.207009	0.36475	0.0647812	0.0359135
A8JB47	Cystathionine beta-lyase METC	19	1	1	1	2.31206	1.70608	1.8197	3.56451	2.70396	4.52898	5.01187	2.67917	4.52898	1.02802	1.20226	1.01859	3.01995	1.14815	2.39883	5.10505	1.67494	3.90841	7.04693	3.83707	4.69894	1.94595	3.59915	4.07334	1.08296	2.18898	3.5628	5.19432	0.960474	1.84766	2.02621	0.114976	1.13026	1.83301	2.37693	0.00704871	0.00786817	0.0124156	0.237108	0.0723626	0.047527	0.00633167
A8IEE5	Cysteine synthase OASTL3	19	1	1	1	2.12814	1.48594	4.44631	2.75423	1.52757	4.74242	3.34195	1.69044	4.28548	0.448745	0.235505	0.691831	4.48745	5.64937	6.08135	3.53183	4.92039	4.28548	4.65586	6.02559	4.28548	2.6868	3.00807	3.10596	0.458694	5.40606	4.2459	4.98898	1.42589	1.58884	1.63504	-1.1244	2.43458	2.08607	2.31874	0.133878	0.0986656	0.0499722	0.0147769	0.0789277	0.0616353	0.0219313
Q8HTL6	DNA-directed RNA polymerase subunit beta N-terminal section rpoB1	19	1	1	1	1.1695	1.05682	0.963829	1.6293	0.990832	0.903649	1.1272	0.420727	0.772681	2.05116	1.28233	1.10662	0.824138	1.21339	1.10662	0.90365	0.862978	1.00925	0.685489	0.591561	0.679204	1.06338	1.17459	0.773535	1.48004	1.04805	0.925294	0.652085	0.08866	0.23216	-0.370461	0.565635	0.0677077	-0.112017	-0.616869	0.346525	0.487832	0.329061	0.173241	0.975963	0.766707	0.233454
A8J3U1	Flagellar associated protein protease inhibitor-like protein FAP277	19	1	1	1	0.660694	0.77983	0.816582	0.49204	0.534564	1	0.794328	0.42462	0.711214	0.83946	1.13763	1.36773	1.09648	0.981748	0.340408	0.296483	0.457088	0.253513	0.233346	0.420727	0.356451	0.752369	0.675535	0.643387	1.11494	0.806211	0.335695	0.336841	-0.410488	-0.565898	-0.636241	0.156964	-0.31077	-1.57478	-1.56986	0.00624081	0.116875	0.0333915	0.494081	0.31786	0.0125057	0.015701
A8HNE8	Geranylgeranyl reductase	19	1	1	1	0.366438	0.210863	0.107647	0.113763	0.18197	0.0809096	0.124738	0.0420727	0.0963829	0.380189	0.461318	1.07647	0.630957	0.313329	0.148594	0.177011	0.18197	0.0724436	0.121339	0.21677	0.0559758	0.228316	0.125547	0.0877313	0.639324	0.364293	0.143808	0.131362	-2.1309	-2.9937	-3.51076	-0.645381	-1.45683	-2.79778	-2.92838	0.000508841	7.99012e-06	2.9829e-06	0.17619	0.107923	0.0626279	0.0607826
Q945T2	GrpE protein homolog CGE1	19	1	1	1	2.88403	0.83946	4.74242	2.63027	0.239883	4.65586	2.0893	0.954993	3.76704	0.549541	1.78649	2.72898	4.52898	0.424619	2.42103	4.65586	0.698232	1.83654	3.76704	0.304789	1.1272	2.82197	2.50867	2.27044	1.68834	2.45821	2.39688	1.73301	1.4967	1.32692	1.18297	0.755602	1.29761	1.26116	0.793278	0.181294	0.302627	0.194834	0.33668	0.435869	0.380726	0.840173
Q39568	G-strand telomere binding protein 1 GBP1	19	1	1	1	0.654636	0.824138	0.83946	0.149969	0.469894	0.169044	0.0524807	0.0724436	0.16293	0.660694	0.937562	1.18032	1	1.15878	0.787046	0.737904	0.529663	0.246604	0.229087	0.207014	0.136773	0.772745	0.262969	0.0959513	0.926192	0.981941	0.504724	0.190958	-0.371936	-1.92704	-3.38155	-0.110617	-0.0262916	-0.986434	-2.38867	0.0184992	0.00206369	1.1865e-05	0.6487	0.869356	0.0380972	0.0073544
A8HNU9	Heat shock protein 22E HSP22E	19	1	1	1	1.20226	1	0.619441	2.75423	1.28233	4.44631	40.1791	29.3765	6.13762	1.01859	1.77011	0.524808	1.1695	0.794328	1.22462	0.310456	0.37325	0.613762	1.87068	0.946237	3.25087	0.940568	2.82762	25.2311	1.1045	1.06281	0.432489	2.0226	-0.0883953	1.49959	4.65713	0.143397	0.0878902	-1.20926	1.01621	0.745481	0.1162	0.0733401	0.787193	0.957026	0.151564	0.149436
A8J0R7	Isocitrate dehydrogenase NAD-dependent IDH2	19	1	1	1	1.2942	1.8197	2.10863	0.717794	1.15878	1.13763	0.648634	0.387258	1.07647	0.92045	1.22462	1.80302	1.14815	1.25893	1.02802	1.80302	1.61436	0.972747	1.55597	1.0666	1.36773	1.74084	1.00473	0.704119	1.31603	1.14503	1.46337	1.3301	0.799785	0.00681183	-0.506109	0.39619	0.195388	0.549299	0.411531	0.0359522	0.975287	0.214767	0.289159	0.65403	0.155804	0.40421
A8HXS9	Isopropylmalate synthase (Fragment) LEU2	19	1	1	1	0.369828	1.28233	0.972747	0.717794	1.31826	0.887156	0.49204	0.356451	0.758578	1.49969	2.48886	1.70608	0.469894	0.787046	0.580765	1	0.444631	0.642688	0.787046	0.554626	0.613762	0.874969	0.974402	0.535689	1.89821	0.612568	0.695773	0.651811	-0.192697	-0.0374104	-0.900531	0.924638	-0.707058	-0.523311	-0.617474	0.665012	0.89305	0.0170899	0.0406842	0.233097	0.113924	0.0928523
A8JG56	L-ascorbate peroxidase	19	1	1	1	1.13763	1.30617	1.34276	0.570164	0.554626	0.744732	0.141906	0.0855067	0.205116	0.57544	0.937562	1.85353	1.83654	0.870964	1.23595	0.990832	0.666807	0.903649	1.31826	0.772681	0.855066	1.26219	0.623174	0.144176	1.12218	1.31448	0.853763	0.982001	0.335926	-0.682293	-2.79409	0.166301	0.394496	-0.228093	-0.0262031	0.0142543	0.00347652	1.57598e-05	0.764109	0.677728	0.767732	0.84362
A8IKC8	Light-harvesting protein of photosystem I LHCA2	19	1	1	1	1	1.11686	0.758578	1.20226	0.420727	1.20226	2.29087	1.41906	0.928966	0.387258	0.405508	0.625173	2.35505	0.990832	1.20226	0.224905	0.253513	0.144544	0.990832	0.981748	0.440555	0.95848	0.941751	1.5463	0.472646	1.51605	0.207654	0.804378	-0.0611795	-0.0865817	0.628818	-1.08117	0.600316	-2.26775	-0.314054	0.713965	0.83403	0.242063	0.00231538	0.270475	0.00775526	0.233242
Q75NZ1	Low-CO2 inducible protein LciC	19	1	1	1	0.0387258	0.060256	0.0214783	0.0409261	0.0356451	0.0331131	0.0461318	0.0452898	0.0353183	0.207014	0.405508	0.717794	0.316228	0.128233	0.0619441	0.143219	0.0758578	0.042462	0.175388	0.159956	0.0660693	0.0401533	0.0365614	0.0422466	0.443439	0.168802	0.0871795	0.133804	-4.63834	-4.77353	-4.56502	-1.17319	-2.5666	-3.51987	-2.9018	1.11799e-07	1.95371e-10	1.03693e-09	0.0200557	0.0589526	0.0498681	0.0572495
A8J718	Magnesium chelatase subunit H (Fragment) CHLH2	19	1	1	1	1.45881	0.570164	0.809096	3.28095	1.25892	2.35505	4.28548	1.75388	1.59956	1.67494	0.510505	1.38038	0.77983	1.65959	0.731139	2.37684	3.76704	1.41906	2.63027	2.6546	2.44343	0.946025	2.29831	2.54631	1.18861	1.05685	2.52098	2.5761	-0.0800502	1.20057	1.34841	0.249276	0.0797735	1.33398	1.36519	0.848832	0.0904495	0.150405	0.618123	0.737835	0.134336	0.125788
A8J3L9	Methylmalonate semi-aldehyde dehydrogenase	19	1	1	1	0.613762	0.47863	0.432514	0.195884	0.77983	0.283139	0.597035	0.170608	0.57544	1.01859	1.09648	1.49969	0.724436	0.928966	0.461318	0.660694	0.751623	0.394457	0.619441	0.685488	0.325087	0.508302	0.419618	0.447694	1.20492	0.704907	0.602258	0.543339	-0.976242	-1.25285	-1.15941	0.268935	-0.504496	-0.731546	-0.880075	0.000829173	0.0331723	0.016367	0.241273	0.0978025	0.0361064	0.0255354
A8IBY2	Predicted protein (Fragment)	19	1	1	1	1.14815	0.654636	0.77983	0.534564	0.524808	0.233346	0.366438	0.169044	0.47863	2.33346	1.2942	1.99526	0.263027	0.751623	0.260615	0.496592	0.549541	0.356451	0.296483	0.299226	0.255859	0.860873	0.430906	0.338037	1.87431	0.425088	0.467528	0.283856	-0.216127	-1.21456	-1.56475	0.906356	-1.23417	-1.09688	-1.81677	0.400757	0.00451001	0.00185772	0.0460784	0.0250875	0.0408216	0.0134751
A8II51	Predicted protein (Fragment)	19	1	1	1	0.457088	1.65959	13.5519	3.56451	4.2462	16.4437	5.19996	1.61436	20.3236	1.51356	0.981748	4.69894	1.40605	2.99227	2.42103	4.16869	4.36516	3.76704	3.63078	3.69828	1.6293	5.22286	8.08481	9.04596	2.39808	2.27311	4.1003	2.98612	2.38484	3.01521	3.17727	1.26188	1.18467	2.03573	1.57827	0.369415	0.165656	0.23315	0.294758	0.386801	0.179909	0.123647
A8I5Q6	Predicted protein CGL56	19	1	1	1	1.24738	1.47231	1.04713	0.731139	0.92045	0.737904	0.758578	1.04713	0.758578	0.972747	0.794328	1.34276	1.7378	2.01372	0.758577	0.539511	1.07647	0.432514	0.937562	1.30617	0.346737	1.25561	0.796498	0.854761	1.03661	1.50337	0.68283	0.86349	0.328386	-0.328258	-0.226406	0.051878	0.588198	-0.550402	-0.211749	0.105861	0.0304452	0.205554	0.831773	0.206461	0.115442	0.383986
A8J387	Predicted protein	19	1	1	1	0.554626	0.691831	0.831764	0.549541	1.10662	0.619441	0.42462	0.251189	0.544503	1.04713	1.15878	1.36773	0.559757	1.14815	0.654636	1.02802	1.03753	0.737904	1.30617	1.19124	0.17378	0.69274	0.758535	0.40677	1.19121	0.787516	0.934483	0.890398	-0.529614	-0.398712	-1.29771	0.25243	-0.344619	-0.0977601	-0.167479	0.0184509	0.240228	0.0022306	0.11157	0.34157	0.434272	0.642006
A8JD33	Predicted protein	19	1	1	1	1	2.0893	3.13329	1.19124	2.03236	1.52757	0.847227	2.24905	1.77011	0.772681	1.61436	1.23595	1.44544	1.59956	2.18776	3.10456	1.5417	2.67917	1.97697	1.33045	2.63027	2.07419	1.58372	1.62213	1.20766	1.74425	2.44181	1.97923	1.05255	0.663319	0.69789	0.272217	0.802609	1.28795	0.98494	0.156074	0.0753212	0.205	0.441611	0.17635	0.0157816	0.120511
A8HNB6	Predicted protein	19	1	1	1	1.6293	1.57036	2.29087	1.51356	1.43219	2.51189	1.27057	1.2942	2.33346	0.685488	0.847227	1.15878	0.887156	1.03753	0.772681	0.487528	0.465586	0.685488	0.283139	0.380189	0.685488	1.83018	1.81921	1.63274	0.897164	0.899122	0.546201	0.449606	0.871982	0.863313	0.707297	-0.156556	-0.153412	-0.872496	-1.15327	0.0228751	0.0776682	0.145281	0.500154	0.5713	0.123782	0.115192
A8HS91	Predicted protein	19	1	1	1	2.24905	1.19124	8.79023	1.87068	2.44343	6.13762	8.55067	2.91072	13.4277	0.855067	0.405508	1.11686	2.01372	9.2045	7.44732	7.11213	8.31764	5.44503	6.19441	9.54993	5.34564	4.07684	3.48391	8.29634	0.792479	6.22185	6.95827	7.02999	2.02745	1.80071	3.05248	-0.335555	2.63734	2.79873	2.81352	0.265087	0.13677	0.0742606	0.374316	0.125082	0.00907435	0.00285481
A8ITK6	Predicted protein TEF3	19	1	1	1	1.51356	3.31131	2.51189	2.60615	4.20727	2.75423	2.72898	2.24905	2.44343	0.862979	0.972747	0.666807	2.39883	2.85759	3.10456	0.963829	1.24738	1.44544	0.625173	0.505825	1.04713	2.44559	3.18922	2.47382	0.834178	2.78699	1.21888	0.726042	1.29018	1.6732	1.30674	-0.261574	1.47871	0.285561	-0.461875	0.0498263	0.0127895	0.000452506	0.137494	0.00433239	0.303994	0.0775065
A8HQJ5	Predicted protein TEF30	19	1	1	1	0.660694	0.946237	0.937562	0.744732	0.591562	0.77983	0.613762	0.887156	0.855067	0.416869	0.946237	1.20226	1.94089	0.630957	0.946237	0.444631	0.515229	0.285759	0.159956	0.159956	0.0597036	0.848164	0.705375	0.785328	0.855123	1.17269	0.415206	0.126538	-0.237585	-0.503539	-0.348632	-0.225795	0.229826	-1.2681	-2.98235	0.180705	0.00699624	0.0676269	0.564978	0.980683	0.104965	0.0311633
Q9ZTA7	Protoporphyrinogen oxidase Ppx1	19	1	1	1	0.288403	0.401791	0.619441	0.161436	0.283139	0.325087	0.369828	0.310456	0.47863	0.57544	0.698232	1.36773	0.724436	0.57544	0.405508	0.164437	0.207014	0.151356	0.366438	0.343558	0.0847227	0.436545	0.256554	0.386305	0.880467	0.568461	0.174269	0.264906	-1.1958	-1.96266	-1.37219	-0.183659	-0.814865	-2.52061	-1.91645	0.00439171	0.000110697	0.000238374	0.652703	0.167388	0.0421115	0.049963
A8HMD3	Putative uncharacterized protein	19	1	1	1	0.660694	0.544503	0.801678	0.263027	0.340408	0.363078	0.316228	0.169044	0.334195	1.14815	0.83946	0.77983	0.77268	1.27057	0.751623	0.53951	0.49204	0.461318	0.224905	0.353183	0.313329	0.668958	0.322171	0.273156	0.922481	0.931626	0.497622	0.297139	-0.580012	-1.6341	-1.8722	-0.116408	-0.102178	-1.00688	-1.75079	0.0112278	2.36031e-05	0.000155593	0.534313	0.696323	0.0299418	0.00469519
A8J816	Putative uncharacterized protein	19	1	1	1	17.8649	21.2814	19.2309	31.0456	14.4544	36.6438	33.4195	35.3183	31.9154	0.731139	0.981748	0.990832	23.9883	13.5519	24.8886	30.761	25.3513	30.479	31.9154	27.0396	30.761	19.4591	27.3813	33.5511	0.90124	20.8096	28.8637	29.9053	4.28237	4.77512	5.06829	-0.150017	4.37918	4.85119	4.90233	4.92599e-05	0.0166815	4.991e-06	0.310334	0.00604538	0.000395131	0.000234208
A8IYS5	Septin-like protein 43709	19	1	1	1	0.937562	0.816582	0.816582	2.29087	0.77983	2.55859	1.20226	1.72187	0.847227	0.296483	0.440555	1.1272	7.58578	5.70164	1.72187	7.58578	6.25173	2.208	3.69828	3.87258	0.515228	0.856909	1.87643	1.25712	0.621412	5.0031	5.3485	2.69536	-0.222786	0.907989	0.330122	-0.686378	2.32282	2.41914	1.43048	0.0238347	0.188633	0.368613	0.213684	0.00612763	0.00313053	0.288496
A8HNE3	Serine/threonine-protein phosphatase (Fragment) PKL1	19	1	1	1	1.35519	1.57036	1.20226	1.95885	2.39883	1.70608	1.39316	1.58489	1.20226	0.654636	1.41906	0.912011	2.55859	1.43219	1.11686	4.01791	1.92309	2.22844	3.43558	2.16771	1.2942	1.37594	2.02125	1.39344	0.995235	1.70255	2.72315	2.29916	0.460416	1.01525	0.478649	-0.00689141	0.767694	1.44527	1.20111	0.024425	0.00725284	0.0235447	0.984086	0.19415	0.00933303	0.118965
A8IK98	SNF2 superfamily protein (Fragment)	19	1	1	1	1.19124	2.77971	1	1.59956	4.65586	1.2942	1.43219	2.80543	1.6293	0.698232	0.654636	1.33045	1.43219	5.64937	0.613762	2.75423	6.25173	1.44544	2.208	4.48745	1.03753	1.65698	2.51654	1.95564	0.894441	2.56511	3.4838	2.57766	0.728561	1.33144	0.96764	-0.160942	1.35902	1.80066	1.36606	0.30886	0.230534	0.0896899	0.654083	0.379733	0.0812259	0.121693
A8IJF8	Sodium/sulfate cotransporter 1 SLT1	19	1	1	1	15.2757	17.2187	12.5892	24.4343	14.9969	27.0396	9.90832	29.3765	12.4738	0.390841	1.38038	0.816582	19.5884	2.80543	3.43558	11.8032	4.28549	5.29663	5.34564	3.7325	9.37562	15.0279	22.1569	17.2529	0.862602	8.60982	7.12844	6.15126	3.90957	4.46969	4.10877	-0.213232	3.10598	2.83359	2.62088	0.000473501	0.00444062	0.0563079	0.656663	0.0593209	0.00196101	0.0660804
A8I9D0	Sterol 14 desaturase CYP51G1	19	1	1	1	0.758578	1.87068	5.19996	1.90546	5.64937	4.13048	2.72898	0.313329	4.32514	2.72898	0.903649	3.80189	1.40605	3.87258	1.57036	4.74242	6.19441	2.99226	2.58226	2.93765	2.31206	2.60974	3.8951	2.45581	2.47817	2.283	4.64303	2.61066	1.38391	1.96166	1.2962	1.30928	1.19093	2.21507	1.38441	0.294126	0.0562149	0.279963	0.155514	0.1629	0.034923	0.140906
A8IH77	Subunit H of photosystem I PSAH	19	1	1	1	15.417	7.44732	14.5881	11.0662	4.44631	13.4277	10.9648	5.59758	12.7057	0.963829	1.35519	1.88799	10.666	1.00925	5.86138	4.20727	2.58226	4.96592	4.87529	1.27057	5.34565	12.4842	9.64673	9.75603	1.40234	5.84553	3.91848	3.8305	3.64203	3.27004	3.28629	0.487832	2.54733	1.9703	1.93753	0.0105001	0.0323821	0.0149345	0.207447	0.119316	0.0884735	0.171325
A8HQ97	Vacuolar ATP synthase subunit H ATPvH	19	1	1	1	1.87068	2.65461	1.30617	2.65461	5.34564	2.37684	2.24905	6.25173	2.63027	0.559758	0.469894	0.77983	1.99526	6.19441	1.31826	5.7544	16.1436	4.92039	4.52898	12.7057	4.48745	1.94382	3.45903	3.71035	0.603161	3.16931	8.93946	7.24072	0.958894	1.79037	1.89156	-0.729386	1.66417	3.16019	2.85613	0.073235	0.0602094	0.100771	0.0125419	0.15597	0.0351978	0.0296868
A8JGV6	14-3-3 protein FTT1	18	1	1	1	10.5682	12.8233	6.72977	12.1339	13.8038	13.0617	10.7647	13.5519	11.9124	2.39883	3.22107	2.99226	2.33346	1.58489	3.46737	3.83707	2.75423	3.87257	2.93765	2.208	4.09261	10.0404	12.9998	12.0763	2.87072	2.46191	3.48796	3.07942	3.32775	3.70042	3.59411	1.52141	1.29978	1.80238	1.62266	0.00706841	1.55883e-05	0.00016466	0.00158046	0.0707114	0.00139752	0.0270445
A8JH48	3-phosphoshikimate 1-carboxyvinyltransferase SHKG1	18	1	1	1	0.158489	0.151356	0.0816582	0.387258	0.172187	0.177011	0.505825	0.260615	0.409261	1.14815	1.00925	1.31826	0.359749	0.42462	0.291072	0.505824	0.47863	0.316228	0.496592	0.549541	0.366438	0.130501	0.245485	0.3919	1.15855	0.35848	0.433561	0.470857	-2.93786	-2.02629	-1.35144	0.212326	-1.48003	-1.20569	-1.08664	3.76722e-06	0.00044149	0.00103799	0.150652	0.0011477	0.00277999	0.00262013
A8J1U3	Acetolactate synthase large subunit ALSL1	18	1	1	1	0.141906	0.244343	0.255859	0.465586	0.824138	0.648634	0.267917	0.310456	0.580764	0.77983	1.34276	1.02802	0.47863	0.42462	0.299227	1.01859	0.666807	1.21339	1.25893	0.691831	1.10662	0.214036	0.64612	0.386379	1.0502	0.400825	0.966262	1.01913	-2.22408	-0.630127	-1.37191	0.0706692	-1.31895	-0.0495132	0.0273335	2.66753e-05	0.0268118	0.00331456	0.7733	0.024926	0.75508	0.854645
A8I8X8	ATP citrate lyase subunit B ACLB1	18	1	1	1	2.18776	2.01372	1.40605	3.46737	4.16869	3.01995	2.70396	2.55859	4.01791	0.711214	0.505825	1.51356	1.77011	5.05825	0.895365	5.05825	7.44732	2.42103	3.98107	5.97035	2.60615	1.86918	3.55201	3.09348	0.9102	2.57457	4.97553	4.18586	0.902404	1.82863	1.62923	-0.135745	1.36433	2.31485	2.06552	0.0214259	0.00158148	0.0107342	0.784749	0.191832	0.000887187	0.00695904
A8J5T5	COP-II coat subunit SEC31	18	1	1	1	0.928966	0.510505	0.376704	1.19124	1.99526	0.816582	0.92045	0.83946	0.887156	1.03753	0.870964	1.24738	0.496592	1.00925	0.409261	1.39316	2.72898	1.13763	1.72187	2.31206	1	0.605392	1.33436	0.882355	1.05196	0.638369	1.75325	1.67798	-0.724059	0.41615	-0.180569	0.0730774	-0.647538	0.810035	0.746724	0.0766218	0.390686	0.00746077	0.658182	0.0633415	0.105309	0.0666006
A8HNC0	Diaminopimelate decarboxylase DPD1	18	1	1	1	0.625173	0.444631	0.461318	1.07647	0.654636	0.954993	0.613762	0.855067	0.794328	0.77983	0.928966	1.43219	1.0666	1	0.492039	1.35519	1.87068	1.03753	1.52757	1.51356	0.758578	0.510374	0.895365	0.754386	1.04699	0.852879	1.42113	1.26657	-0.970374	-0.159453	-0.406626	0.0662543	-0.229588	0.507042	0.340925	0.00105045	0.450876	0.0275448	0.823482	0.339376	0.246575	0.454465
A8JCA8	Elongation factor EF-Tu-like protein EFG5	18	1	1	1	0.963829	1.33045	1.14815	2.18776	2.65461	1.85353	2.58226	1.92309	2.93765	1.09648	0.946237	1.83654	0.862979	1.47231	0.549541	2.55859	3.01995	1.80302	2.26987	1.99526	1.38038	1.14748	2.23197	2.481	1.29308	0.961611	2.46052	1.88184	0.198468	1.15832	1.31092	0.370816	-0.0564749	1.29896	0.912142	0.235916	0.00607381	0.00758217	0.346846	0.597212	0.00596412	0.0428772
A8IW20	Eukaryotic initiation factor EIF4G	18	1	1	1	0.831764	0.870964	1.59956	0.510505	0.704693	0.383707	0.138038	0.177011	0.376704	1.23595	0.809096	1.33045	0.608135	1.80302	0.928966	0.501187	0.57544	0.597035	0.510505	0.394457	0.248886	1.10076	0.532968	0.230584	1.12517	1.11337	0.557888	0.384616	0.138502	-0.907878	-2.11663	0.170137	0.154937	-0.841954	-1.37851	0.707149	0.00747131	0.000481186	0.47872	0.932791	0.0554709	0.0213352
Q84UB2	GMP synthetase GUA1	18	1	1	1	1.61436	2.14783	3.69828	1.30617	2.10863	2.26987	1.0666	0.413047	2.58226	0.809096	0.963829	1.83654	1.85353	3.19154	1.77011	2.05116	2.51189	1.77011	1.5417	1.57036	0.619441	2.48682	1.89489	1.35397	1.20315	2.27173	2.11105	1.24383	1.3143	0.922113	0.437193	0.266822	1.18379	1.07796	0.314795	0.0760785	0.039831	0.610995	0.559817	0.0938026	0.0910086	0.790154
A8HQ80	Monooxygenase SSA14	18	1	1	1	1	1.7378	1.51356	1.10662	1.22462	1.43219	0.912011	1.70608	1.34276	0.711214	0.801678	1.13763	2.10863	2.93765	1.2942	1.14815	2.14783	0.937562	1.31826	2.85759	0.559758	1.41712	1.25448	1.32029	0.883506	2.11349	1.41118	1.57854	0.502963	0.327085	0.40085	-0.178688	1.07963	0.496904	0.658586	0.12873	0.0555643	0.235333	0.419921	0.0483162	0.347917	0.483572
A8IA86	Nucleolar protein component of C/D snoRNPs NOP1	18	1	1	1	0.293765	0.387258	0.824138	0.194089	0.285759	0.194089	0.0744732	0.0544503	0.141906	1.44544	1.58489	1.77011	0.277971	0.474242	0.529663	0.149968	0.0847228	0.0912011	0.11695	0.090365	0.0283139	0.50172	0.224645	0.0902764	1.60015	0.427292	0.108631	0.0785429	-0.995045	-2.15428	-3.46951	0.678205	-1.2267	-3.2025	-3.67037	0.0380853	1.43252e-05	4.26606e-06	0.00309256	0.00785162	0.000124035	0.000125085
A8IYW8	Predicted protein (Fragment)	18	1	1	1	1.33045	1.39316	1.23595	4.74242	2.80543	4.61318	4.09261	3.66438	4.61318	0.390841	0.505825	1.39316	6.42688	2.44343	1.2942	13.0617	5.7544	3.66438	10.666	6.19441	3.22107	1.31985	4.05368	4.12339	0.763274	3.38817	7.49349	6.69381	0.400377	2.01923	2.04383	-0.389727	1.76051	2.90564	2.74283	0.00219175	0.00813688	0.0003394	0.496305	0.0891022	0.0105808	0.00360186
A8JGW7	Predicted protein (Fragment)	18	1	1	1	0.954993	0.903649	0.787046	0.937562	0.772681	1.03753	1.28233	1.04713	0.887156	0.625173	0.731139	0.613762	1.92309	1.1272	1.61436	1.83654	1.01859	1.45881	1.64437	1.18032	0.801678	0.881896	0.915924	1.07221	0.656691	1.55488	1.43798	1.20879	-0.18132	-0.126701	0.100581	-0.606713	0.636805	0.524045	0.273564	0.0762416	0.337432	0.563386	0.000779698	0.0391986	0.0917737	0.4455
A8J0R6	Predicted protein (Fragment)	18	1	1	1	0.679204	1.1272	1.09648	0.625173	1.90546	0.937562	0.510505	0.428549	1.07647	1.04713	1.8197	2.51189	1.03753	1.36773	0.608135	1.94088	1.7378	1.05682	1	1.11686	0.758578	0.967627	1.15607	0.67184	1.79291	1.00446	1.5785	0.95848	-0.0474778	0.209223	-0.573811	0.842299	0.00642586	0.658555	-0.0611793	0.833688	0.706238	0.182456	0.134169	0.884072	0.198262	0.814597
A8J6R1	Predicted protein (Fragment)	18	1	1	1	2.37684	12.3595	4.61318	3.19154	13.3045	6.48634	3.87258	18.3654	8.31764	1.49969	2.1677	0.47863	1.33045	5.34564	5.44503	3.98107	8.3946	9.81748	3.01995	7.94328	16.9044	6.44983	7.66081	10.1852	1.38201	4.04037	7.39772	9.28921	2.68926	2.9375	3.3484	0.466764	2.01449	2.88708	3.21556	0.145919	0.0889385	0.0987829	0.480121	0.270143	0.129856	0.0878921
A8IXU9	Predicted protein CGL30	18	1	1	1	5.29664	4.7863	12.3595	6.79204	3.25087	13.9316	6.08135	4.7863	12.2462	0.619441	0.30761	0.608135	13.0617	12.1339	23.1207	12.3595	14.3219	16.7494	11.9124	14.7231	22.08	7.4808	7.99149	7.7046	0.511729	16.1054	14.4769	16.2385	2.90319	2.99847	2.94572	-0.966549	4.00947	3.85568	4.02135	0.0568653	0.0900245	0.0435324	0.00876435	0.0535529	0.014622	0.0390995
A8J1Y2	Predicted protein	18	1	1	1	1.5417	1.38038	0.963829	2.22844	1.30617	1.61436	1.97697	1.99526	1.65959	0.457088	0.409261	0.83946	2.46604	1.78649	0.679204	3.10456	4.09261	1.58489	2.96483	3.28095	2.33346	1.2953	1.71632	1.87727	0.568603	1.64391	2.92735	2.85975	0.373291	0.77932	0.908638	-0.814506	0.717132	1.5496	1.51589	0.161429	0.057427	0.00129257	0.0338904	0.323858	0.00607327	0.0158629
A8JAD6	Predicted protein	18	1	1	1	0.847227	0.744732	0.83946	1.04713	1.08643	1.33045	0.691831	1.57036	0.954993	0.239883	0.275423	1.05682	2.99226	2.55859	0.636795	2.26986	1.97697	0.597035	3.0761	2.35505	0.53951	0.810473	1.15467	1.0724	0.524041	2.06255	1.61462	1.99022	-0.303164	0.20748	0.100837	-0.932247	1.04443	0.691197	0.992927	0.00452829	0.155872	0.794714	0.148748	0.549061	0.863124	0.660792
A8IWL3	Predicted protein	18	1	1	1	2.42103	2.58226	3.22107	1.95885	3.94457	2.48886	0.580764	0.809096	1.45881	1.1695	1.43219	0.847227	2.22844	2.37684	3.94457	2.46604	2.77971	3.7325	1.65959	1.92309	1.49968	2.74145	2.79742	0.949558	1.14964	2.84995	2.99275	1.69412	1.45494	1.4841	-0.0746718	0.20118	1.51094	1.58147	0.760537	0.00204716	0.0388623	0.857257	0.426333	0.00304565	0.00406824	0.14298
A8J4W8	Predicted protein	18	1	1	1	1.14815	2.67917	3.40408	0.831764	2.10863	1.24738	0.487529	0.505825	1.2942	0.679204	1.97697	1.7378	1.85353	1.39316	1.30617	1.75388	1.09648	1.22462	1.45881	0.870964	1.13763	2.41047	1.39592	0.762516	1.46466	1.51762	1.35832	1.1558	1.26931	0.481221	-0.39116	0.550564	0.60181	0.441829	0.208894	0.101207	0.351757	0.422252	0.308654	0.348998	0.514979	0.852267
A8JAG1	Predicted protein	18	1	1	1	0.816582	0.751623	1.05682	0.49204	1	0.409261	0.239883	0.187068	0.192309	0.180302	0.0990832	0.42462	5.29663	4.96592	2.12814	5.39511	6.91831	3.69828	6.25173	5.10505	2.1677	0.875008	0.633767	0.20642	0.234668	4.13023	5.33723	4.50816	-0.192632	-0.657976	-2.27634	-2.09131	2.04622	2.41609	2.17254	0.249344	0.118369	1.20146e-06	0.00144112	0.0356748	0.03905	0.0409471
A8II71	Predicted protein	18	1	1	1	0.816582	0.912011	1.27057	0.630957	1.00925	1.05682	0.398107	0.559758	0.501187	0.544503	1.07647	0.928966	1.64437	1.00925	1.20226	1.20226	0.862979	1.0666	1.38038	0.570164	0.824138	0.999722	0.899009	0.486351	0.849978	1.2853	1.04395	0.924896	-0.000400574	-0.153592	-1.03993	-0.234503	0.362101	0.0620476	-0.112638	0.998493	0.49518	0.000406439	0.39765	0.350143	0.967647	0.44704
A8I6T5	R1 protein alpha-glucan water dikinase GWD1	18	1	1	1	0.928966	0.416869	0.291072	2.80543	2.10863	1.65959	1.85353	1.55597	1.61436	0.554626	1.25892	1.19124	1.35519	0.409261	0.233346	4.7863	1.65959	1.5417	5.34564	1.72187	1.8197	0.545636	2.19122	1.67462	1.0016	0.665932	2.66253	2.9624	-0.87399	1.13173	0.743833	0.00230293	-0.586553	1.4128	1.56677	0.0803247	0.0233022	0.00176893	0.994659	0.137613	0.0224917	0.0146436
A8JDP4	Ribosomal protein L9 RPL9	18	1	1	1	1.38038	3.43558	3.40408	0.685488	1.5417	1.1272	0.105682	0.141906	0.963829	0.981748	1.70608	1.51356	1.83654	2.24905	2.58226	1.35519	1.20226	1.31826	0.751623	0.855067	1.1272	2.74002	1.11813	0.403805	1.40046	2.22262	1.2919	0.911296	1.45418	0.161086	-1.30827	0.485905	1.15226	0.369498	-0.134009	0.0626838	0.657698	0.100468	0.138184	0.069403	0.284092	0.797141
A8HVP2	Ribosomal protein S18 RPS18	18	1	1	1	13.6773	16.1436	31.3329	6.48634	9.0365	14.4544	1.88799	4.52898	10.8643	2.99226	1.85353	4.36516	4.65586	10.0925	6.72977	3.63078	6.66806	5.01187	2.44343	5.10505	5.15229	20.3846	9.99241	5.76041	3.07032	7.15938	5.10357	4.23359	4.34941	3.32083	2.52617	1.61839	2.83984	2.35151	2.08188	0.0246375	0.0186552	0.148406	0.0463344	0.0189821	0.0274224	0.105044
A8JFZ0	Serine glyoxylate aminotransferase SGA1a|SGA1b	18	1	1	1	NA	1.7378	3.59749	NA	5.29664	7.58578	NA	6.91831	6.42688	NA	0.428549	0.666807	NA	3.40408	2.65461	NA	8.3946	7.31139	NA	6.36796	4.69894	2.66765	6.44121	6.67259	0.547678	3.02934	7.85299	5.53345	1.41557	2.68733	2.73825	-0.868601	1.59901	2.97324	2.46818	0.0953429	0.00780272	7.39423e-05	0.0146244	0.0321397	0.0296678	0.00955319
A8J4R9	Serine hydroxymethyltransferase SHMT3	18	1	1	1	0.751623	0.946237	1.18032	1.77011	1.35519	3.0761	1.05682	1.09648	2.07014	0.660694	1.14815	2.37684	1.65959	1.45881	0.847227	3.94457	2.42103	1.90546	3.19154	1.65959	0.92045	0.959394	2.06713	1.40781	1.39523	1.32188	2.75702	1.92386	-0.0598052	1.04763	0.493455	0.480502	0.402587	1.46311	0.944002	0.759603	0.108688	0.285851	0.482091	0.746369	0.0750593	0.263835
D2K6F1	Sodium/sulfate cotransporter 2 SLT2	18	1	1	1	4.87529	15.8489	9.46237	9.81748	18.8799	19.9526	5.59758	18.3654	15.417	0.359749	1.10662	0.496592	10.9648	10.2802	10.666	13.1826	17.7011	22.4905	5.15229	15.1356	29.3765	10.0622	16.2167	13.1267	0.654322	10.637	17.7914	16.5548	3.33087	4.01941	3.71443	-0.611928	3.41102	4.15311	4.04918	0.0464911	0.00907932	0.0347813	0.206597	0.0536967	0.0602436	0.0888959
A8J7J2	T-complex protein epsilon subunit CCT5	18	1	1	1	0.990832	0.937562	1.75388	2.93765	2.88403	1.90546	1.95885	0.731139	2.53513	0.887156	1.01859	0.83946	1.47231	1.99526	0.559758	5.34564	2.80543	2.99226	5.64937	1.64437	2.22843	1.22742	2.57571	1.7417	0.915069	1.34244	3.71445	3.17406	0.295635	1.36497	0.8005	-0.128048	0.424862	1.89315	1.66633	0.437047	0.00933025	0.23569	0.187993	0.479164	0.0241814	0.147987
A8IUU3	Transaldolase TAL2	18	1	1	1	0.496592	0.534564	0.724436	0.190546	0.214783	0.285759	0.210863	0.158489	0.180302	0.928966	0.816582	1.02802	0.49204	0.672977	1.28233	0.104713	0.11695	0.127057	0.123595	0.0586138	0.0724436	0.585198	0.230363	0.183218	0.924522	0.815782	0.11624	0.0848841	-0.773004	-2.11802	-2.44837	-0.113221	-0.293744	-3.10482	-3.55836	0.00416577	1.12865e-05	7.15898e-07	0.284144	0.621193	0.000193471	0.000190889
A8HN92	Uridine 5'-monophosphate synthase PYR5	18	1	1	1	1.34276	1.27057	1.08643	2.72898	2.14783	1.57036	2.14783	1.01859	1.34276	1.15878	1.27057	1.97697	1.59956	1.87068	0.580765	4.32514	2.96483	1.61436	2.83139	2.18776	1.5417	1.23325	2.14906	1.50306	1.46877	1.35034	2.96811	2.18695	0.302471	1.1037	0.587905	0.554612	0.433318	1.56954	1.12892	0.0377883	0.0264018	0.208348	0.141203	0.500957	0.0132992	0.00597752
A8HYU2	Vacuolar H+ ATPase V1 sector subunit C ATPvC	18	1	1	1	1.09648	3.19154	0.724436	2.33346	5.24808	2.37684	0.666807	1.64437	1.45881	0.698232	1.30617	1.00925	3.19154	3.34195	1.07647	5.59758	5.7544	3.10456	4.52898	3.0479	2.55859	1.67082	3.31946	1.25666	1.00455	2.53665	4.81884	3.37849	0.740554	1.73095	0.329599	0.00655243	1.34293	2.26869	1.75638	0.431664	0.073946	0.440123	0.980551	0.186511	0.047552	0.00717671
A8IV67	26S proteasome regulatory subunit RPT1	17	1	1	1	0.831764	0.895365	1.30617	1.07647	1.55597	0.963829	0.887156	0.816582	0.972747	1.13763	1.52757	0.855067	0.809096	1.38038	1.36773	1.77011	1.34276	1.7378	1.69044	0.758577	1.1695	1.0111	1.19875	0.892162	1.17342	1.18574	1.61689	1.20617	0.0159254	0.261535	-0.164623	0.230719	0.245783	0.693223	0.270437	0.944071	0.335101	0.0752966	0.423982	0.611464	0.0643456	0.616465
Q6Y682	38 kDa ribosome-associated protein Rap38	17	1	1	1	1.05682	1.02802	1.05682	0.816582	0.549541	0.737904	0.613762	0.148594	0.37325	1.33045	1.21339	1.18032	1.18032	1.24738	1.05682	0.322107	0.380189	0.394457	0.16293	0.0679203	0.0731139	1.04722	0.701343	0.378535	1.24139	1.16151	0.365585	0.101321	0.0665609	-0.511809	-1.4015	0.311954	0.215998	-1.45172	-3.30299	0.00794006	0.0196099	0.00982826	0.00608704	0.138209	7.37293e-05	6.19797e-05
Q6EMK7	38 kDa RNA-binding protein RB38	17	1	1	1	2.93765	2.35505	3.90841	0.524808	0.691831	0.731139	0.83946	0.440555	1.59956	1.8197	1.70608	0.990832	1.48594	1.95884	3.49945	0.239883	0.272898	0.920449	0.457088	0.356451	1.18032	3.06704	0.649259	0.959858	1.50554	2.31474	0.477744	0.66462	1.61685	-0.623134	-0.0591077	0.590279	1.21085	-1.06569	-0.589399	0.0103201	0.00517317	0.911693	0.123153	0.00899902	0.0404794	0.106705
A8JH52	4-alpha-glucanotransferase STA11	17	1	1	1	3.98107	5.01187	8.95365	6.36796	6.54636	14.3219	6.08135	8.31764	13.6773	1.03753	0.870964	2.44343	7.11214	7.94328	4.69894	8.24138	9.81748	7.31139	8.09096	11.0662	6.85488	5.9822	9.07873	9.35876	1.45064	6.58479	8.45675	8.67069	2.58068	3.18249	3.22632	0.53669	2.71914	3.0801	3.11615	0.0302701	0.0368943	0.0206739	0.417307	0.00961262	0.0315174	0.0186521
Q946Y6	76 kDa extracellular polypeptide ECP76	17	1	1	1	7.37904	12.1339	14.9969	8.79023	12.942	11.272	18.0302	22.08	18.8799	2.24905	1.18032	0.47863	6.66807	18.3654	40.9261	13.3045	27.5423	50.5825	12.942	32.5087	57.544	11.5033	11.0014	19.6634	1.30267	21.9865	30.4764	34.3316	3.52397	3.45961	4.29744	0.38147	4.45855	4.92962	5.10146	0.00911841	0.00115475	0.000111041	0.588115	0.00102331	0.000386929	0.000886334
A8J6J6	Acetyl-CoA acyltransferase ATO1	17	1	1	1	0.165959	0.255859	0.152757	0.239883	0.461318	0.288403	0.685488	0.586138	0.92045	1.01859	1	1.36773	0.231207	0.334195	0.201372	0.42462	0.549541	0.359749	0.591562	0.258226	0.387258	0.191525	0.329868	0.730692	1.12877	0.255591	0.444637	0.412348	-2.3844	-1.60004	-0.452665	0.174756	-1.96809	-1.1693	-1.27806	1.52968e-05	0.000568114	0.05315	0.342214	0.00232913	0.00684385	0.0138694
A8IJ19	Aldehyde dehydrogenase	17	1	1	1	0.787046	0.737904	0.879022	0.416869	0.801678	0.380189	0.296483	0.201372	0.363078	0.772681	1.69044	0.679204	1.23595	1.10662	1.34276	0.972747	0.613762	0.928967	1.11686	0.648634	0.387258	0.801324	0.532912	0.286978	1.04744	1.22845	0.838492	0.717585	-0.319542	-0.90803	-1.80099	0.06687	0.296834	-0.254131	-0.478778	0.00862428	0.025699	0.000109345	0.890209	0.681511	0.523077	0.493224
Q8HTL5	ATP synthase subunit b chloroplastic atpF	17	1	1	1	0.625173	0.619441	0.591562	0.855067	0.390841	1.14815	1.01859	0.946237	1.00925	0.559758	0.679204	1.35519	0.92045	0.586138	1.05682	0.559758	0.37325	0.469894	0.83946	0.717794	0.57544	0.612058	0.798021	0.99136	0.864717	0.854469	0.467634	0.710898	-0.708259	-0.325502	-0.0125185	-0.2097	-0.226901	-1.09655	-0.492285	3.06192e-06	0.411434	0.723104	0.61392	0.849724	0.166911	0.345399
A8I5J8	Branched-chain-amino-acid aminotransferase BCA2	17	1	1	1	0.436516	0.801678	1.34276	0.152757	0.30761	0.698232	0.253513	0.390841	0.928966	1.00925	1.75388	1.97697	0.539511	0.505825	0.887156	0.328095	0.255859	0.331131	0.299226	0.210863	0.452898	0.86032	0.3862	0.52444	1.58003	0.644164	0.305028	0.320996	-0.217055	-1.37258	-0.93115	0.659956	-0.634501	-1.71299	-1.63937	0.623787	0.0194019	0.0822766	0.118453	0.326453	0.0230905	0.0382679
Q84X74	CR057 protein MPC1b|MPC1a	17	1	1	1	1.61436	1.22462	NA	5.34564	3.19154	NA	3.28095	2.1677	NA	0.180302	0.164437	NA	21.2814	3.37287	NA	42.0727	17.0608	NA	34.3558	16.7494	NA	1.41949	4.26859	2.72433	0.17237	12.3271	29.5667	25.5526	0.50537	2.09376	1.4459	-2.53642	3.62376	4.8859	4.6754	0.0631124	0.0267357	0.025325	8.0384e-07	0.342868	0.170352	0.129529
A8J355	Cystathionine gamma-synthase CGS1	17	1	1	1	0.349945	0.515229	1.10662	0.346737	0.539511	0.831764	0.280543	0.359749	0.772681	0.847227	1.25892	2.0893	0.654636	0.559758	0.549541	0.691831	0.428549	0.559757	0.666807	0.394457	0.539511	0.657266	0.57267	0.470991	1.39848	0.587978	0.560046	0.533592	-0.605451	-0.804223	-1.08623	0.483863	-0.766165	-0.836384	-0.906192	0.209935	0.0387483	0.025645	0.336628	0.216415	0.204024	0.183416
A8J7F6	Dihydrolipoamide acetyltransferase DLA2	17	1	1	1	0.597035	0.794328	0.879022	0.265461	0.235505	0.322107	0.110662	0.109648	0.190546	0.801678	1.25892	1.41906	0.698232	0.679204	0.630958	0.0912011	0.115878	0.118032	0.0744732	0.0831764	0.0619441	0.756795	0.274357	0.136952	1.15989	0.669465	0.10837	0.0731979	-0.402025	-1.86587	-2.86826	0.213984	-0.57892	-3.20596	-3.77205	0.0436209	8.92375e-06	5.54209e-06	0.436136	0.141329	0.00529728	0.00439117
A8ITS8	Dihydrolipoamide succinyltransferase oxoglutarate dehydrogenase E2 component OGD2	17	1	1	1	1.14815	1.95885	3.69828	0.586138	0.990832	1.65959	0.613762	0.847227	1.90546	1.21339	1.77011	2.31206	1.25893	1.39316	1.70608	0.946237	0.824138	0.855067	0.409261	0.534564	0.758578	2.26843	1.07885	1.12215	1.76519	1.45272	0.875147	0.567468	1.18169	0.109497	0.166266	0.819822	0.538758	-0.192402	-0.81739	0.167043	0.813507	0.773904	0.0733521	0.317371	0.583983	0.22316
A8JG73	Flagellar associated protein FAP162	17	1	1	1	1.59956	5.05825	8.95365	0.630957	2.0893	2.39883	0.272898	0.809096	1.41906	1.40605	3.22107	3.31131	1.0666	0.608135	2.31206	0.630957	0.758578	1.31826	0.188799	0.16293	0.963829	5.20382	1.70636	0.833684	2.64614	1.32893	0.902597	0.438519	2.37957	0.770924	-0.262428	1.40389	0.410267	-0.147846	-1.18929	0.118935	0.26473	0.641835	0.0568317	0.636766	0.948717	0.30512
A8J7H3	Glutamate-1-semialdehyde aminotransferase GSA	17	1	1	1	0.0679204	0.0519996	0.0731139	0.0416869	0.0301995	0.0409261	0.0642688	0.0255859	0.0946237	0.698232	0.717794	1.25892	0.152757	0.175388	0.115878	0.0519996	0.0310456	0.0301995	0.077983	0.127057	0.0420727	0.0643446	0.0376042	0.0614928	0.891651	0.148007	0.0377482	0.082371	-3.95804	-4.73296	-4.02344	-0.16545	-2.75626	-4.72745	-3.60172	1.27406e-08	1.32326e-09	1.22823e-06	0.587066	0.0141599	0.00947445	0.0109689
A8IVZ9	Glutamine synthetase GLN2	17	1	1	1	0.0328095	0.0946237	0.0847227	0.0420727	0.0248886	0.0420727	0.0413047	0.0246604	0.0666807	1.80302	1.92309	1.8197	0.0963829	0.0654636	0.10666	0.100925	0.0946237	0.11695	0.0691831	0.0801678	0.0887156	0.0707187	0.0363446	0.0442153	1.8486	0.089502	0.104166	0.0793555	-3.82177	-4.78211	-4.49931	0.886436	-3.48194	-3.26304	-3.65553	1.08322e-06	7.4883e-09	1.60001e-07	2.27154e-05	2.45799e-06	1.82539e-06	1.68211e-06
A8IZS5	Glycine-rich RNA-binding protein	17	1	1	1	0.461318	0.591562	0.717794	0.194089	0.21677	0.118032	0.103753	0.0529663	0.127057	1.92309	1.57036	1.25892	0.310456	0.322107	0.685488	0.235505	0.248886	0.390841	0.0515229	0.141906	0.134277	0.590225	0.176297	0.0945922	1.58413	0.43935	0.291744	0.109235	-0.760664	-2.50392	-3.40214	0.663688	-1.18656	-1.77723	-3.19449	0.00520949	1.02704e-05	2.0358e-06	0.0382269	0.0134017	0.00421331	0.00189361
A8JGU7	Hexokinase HXK1	17	1	1	1	1.25892	1.80302	1.40605	2.03236	1.99526	2.05116	1.65959	3.13329	2.51189	0.534564	0.83946	2.48886	3.01995	3.63078	0.963829	3.43558	3.40408	1.1695	1.88799	1.7378	1.21339	1.48933	2.02626	2.43492	1.28763	2.53819	2.66972	1.61306	0.574664	1.01882	1.28387	0.364715	1.3438	1.41669	0.6898	0.0394957	3.92753e-07	0.0283251	0.660328	0.220557	0.149566	0.56298
A8I826	Homoserine kinase HSK1	17	1	1	1	0.679204	2.46604	1.2942	1.44544	3.16228	1.99526	1.07647	3.0761	2.24905	0.937562	3.43558	1.94089	1.38038	0.862978	0.711213	2.46604	1.61436	1.85353	2.44343	1.51356	1.97697	1.47981	2.20099	2.13387	2.10468	0.984859	1.97798	1.97799	0.565415	1.13815	1.09347	1.0736	-0.0220113	0.984025	0.984033	0.411726	0.0765951	0.122312	0.202637	0.816288	0.222476	0.206729
A8J090	Hybrid-cluster protein HCP3	17	1	1	1	0.862979	0.903649	NA	3.40408	6.72977	NA	4.01791	2.75423	NA	0.831764	0.895365	NA	1.52757	4.13047	NA	4.87529	7.24436	NA	9.12011	6.48634	NA	0.883314	5.06692	3.38607	0.863564	2.82902	6.05982	7.80323	-0.179002	2.34111	1.75961	-0.211625	1.5003	2.59928	2.96407	0.00455507	0.046379	0.0148439	0.0104183	0.313594	0.0684141	0.0224791
A8JCE9	Mitochondrial F1F0 ATP synthase associated 36.3 kDa protein ASA3	17	1	1	1	3.87258	9.90832	4.57088	2.91072	7.58578	3.63078	3.04789	6.30957	3.53183	1.13763	3.83707	0.855067	1.97697	1.92309	6.72977	1.75388	1.58489	4.61318	2.58226	1.57036	4.65586	6.11726	4.70909	4.29643	1.94326	3.54328	2.65065	2.93616	2.61289	2.23545	2.10314	0.958475	1.82508	1.40635	1.55393	0.0549706	0.0631571	0.0315595	0.377147	0.149414	0.244816	0.145348
Q6V506	NADH:ubiquinone oxidoreductase 39 kDa subunit NUOA9	17	1	1	1	1.99526	2.91072	3.49945	0.963829	1.83654	1.77011	1.18032	1.87068	1.75388	0.751623	0.855067	1.1695	2.75423	3.76704	2.91072	2.0893	3.31131	2.53513	2.53513	2.58226	3.0761	2.80181	1.52349	1.60163	0.925396	3.14399	2.64525	2.73116	1.48636	0.607382	0.679539	-0.111857	1.6526	1.4034	1.44952	0.0146451	0.1354	0.0478227	0.584637	0.0106152	0.0295369	0.0373123
A8J9H8	Nucleoside diphosphate kinase FAP103	17	1	1	1	1.1272	1.83654	1.49969	0.613762	0.879022	1.34276	0.291072	0.717794	0.77983	1.13763	2.07014	1.47231	0.666807	0.597035	1.36773	0.349945	0.380189	0.483059	0.218776	0.190546	0.448746	1.48781	0.945183	0.596232	1.56003	0.87719	0.404398	0.286023	0.573187	-0.0813342	-0.746054	0.641571	-0.189038	-1.30615	-1.8058	0.0758876	0.809626	0.0582944	0.109278	0.649263	0.0355925	0.0195409
A8JEV1	Oxygen evolving enhancer protein 3 PSBQ	17	1	1	1	18.5353	12.8233	8.87156	16.4437	12.0226	15.417	13.8038	9.72747	10.666	0.685488	0.409261	0.328095	12.3595	6.91831	45.2898	18.7068	22.4905	41.6869	9.72747	19.7697	45.7088	13.4101	14.6278	11.3991	0.474281	21.5225	27.6281	25.0687	3.74524	3.87064	3.51085	-1.07618	4.42777	4.78806	4.64781	0.0114739	0.000520215	0.00108076	0.008279	0.0766189	0.00114558	0.0214181
A8JBN8	Oxysterol binding protein (Fragment)	17	1	1	1	0.387258	0.515229	1.35519	0.847227	0.787046	1.61436	0.83946	0.801678	1.34276	0.679204	0.928966	1.97697	0.751623	1.35519	0.515228	1.39316	0.879023	1.0666	1.44544	0.912011	0.972747	0.752558	1.08288	0.994634	1.19505	0.874013	1.11293	1.11007	-0.410125	0.11487	-0.00776181	0.257067	-0.194273	0.154356	0.150645	0.460763	0.771186	0.976931	0.649395	0.590322	0.875512	0.920258
A8J282	Peptidyl-prolyl cis-trans isomerase CYN20-1	17	1	1	1	2.26987	4.01791	2.51189	5.64937	6.91831	5.15229	2.33346	3.83707	1.61436	1.1272	0.591562	1.6293	3.43558	8.09096	2.80543	5.59757	13.3045	3.04789	3.16228	3.49945	0.630957	2.93322	5.90666	2.59496	1.11602	4.77732	7.31667	2.43089	1.55249	2.56234	1.37571	0.158361	2.2562	2.87119	1.28149	0.0241141	0.000734029	0.0715398	0.718315	0.0012694	0.00410511	0.236818
A8IYM0	Phosphofructokinase family protein PFK2	17	1	1	1	1.47231	1.8197	2.42103	2.72898	4.44631	3.46737	2.91072	2.58226	3.19154	1.0666	1.14815	1.52757	2.44343	2.05116	1.52757	3.53183	3.66437	2.22844	3.37287	4.01791	2.46604	1.90435	3.54755	2.89484	1.24744	2.00739	3.14155	3.28561	0.929297	1.82682	1.53348	0.318969	1.00532	1.65148	1.71616	0.0309826	0.00687636	0.000422609	0.15644	0.00208104	0.00072836	0.00134772
A8IZL5	Phosphoinositide phosphatase (Fragment) TEF21	17	1	1	1	2.208	0.831764	0.613762	4.83059	1.97697	2.72898	5.29664	3.0761	2.60615	0.946237	0.704693	2.60615	3.80189	2.83139	0.809096	6.54636	4.7863	1.36773	5.97035	4.9204	1.57036	1.21784	3.17885	3.65963	1.41903	2.48079	4.23346	4.1537	0.284329	1.6685	1.8717	0.504903	1.3108	2.08184	2.0544	0.684999	0.0632007	0.0327242	0.521864	0.219674	0.0531692	0.027707
A8IXU7	Phototropin PHOT	17	1	1	1	2.05116	1.18032	1.08643	2.51189	1.87068	1.45881	1.04713	0.666807	0.660694	0.608135	0.337287	1.41906	2.72898	3.0761	0.580765	2.24905	2.208	0.801678	3.80189	2.0893	0.180302	1.4393	1.94713	0.791543	0.78816	2.12861	1.75291	2.02383	0.52537	0.961347	-0.33726	-0.34344	1.08991	0.809754	1.01709	0.225847	0.0365298	0.178214	0.550069	0.40064	0.472343	0.689245
A8J8B2	Plastid-specific ribosomal protein 1 PSRP-1	17	1	1	1	0.201372	0.608135	0.660694	0.083946	0.322107	0.0524807	0.144544	0.0654636	0.164437	2.70396	4.05509	1.77011	0.218776	0.409261	0.625173	0.0328095	0.0501187	0.0597035	0.103753	0.0765596	0.109648	0.490067	0.152845	0.124815	2.84305	0.417737	0.0475439	0.0966534	-1.02895	-2.70986	-3.00214	1.50744	-1.25933	-4.3946	-3.37104	0.0245978	0.000572389	8.46916e-06	0.0498835	0.0779461	0.0150902	0.0177435
A8JDV2	Predicted protein (Fragment)	17	1	1	1	0.253513	0.325087	0.824138	0.110662	0.101859	0.272898	0.0679204	0.0608135	0.239883	1.75388	1.39316	1.25892	0.405508	0.353183	0.839461	0.10666	0.111686	0.258226	0.0737904	0.0801678	0.152757	0.467579	0.161806	0.122872	1.46865	0.532717	0.158857	0.102238	-1.09672	-2.62766	-3.02477	0.554495	-0.908558	-2.6542	-3.28999	0.0412839	0.000112864	0.000115602	0.0338185	0.0317992	0.00135399	0.000904009
A8JGM0	Predicted protein (Fragment)	17	1	1	1	1.5417	2.01372	2.44343	0.787046	2.48886	1.25892	0.642688	0.698232	1.57036	1.61436	1.25892	1.35519	0.895365	2.18776	1.25893	0.758577	2.22844	1.0666	0.698233	2.01373	0.809096	1.99962	1.51161	0.970428	1.40949	1.44735	1.3512	1.17368	0.999725	0.596085	-0.0433073	0.495174	0.533415	0.434245	0.231045	0.0184795	0.370233	0.926315	0.0181758	0.248029	0.457123	0.734586
A8J6N7	Predicted protein	17	1	1	1	1.20226	0.524808	1.04713	1.36773	0.83946	1.03753	1.67494	0.794328	1.08643	0.879022	0.855067	0.937562	1.21339	0.564937	0.92045	1.90546	0.660693	1.03753	2.05116	0.711213	1.13763	0.924733	1.08157	1.18523	0.89055	0.899592	1.20123	1.3	-0.11289	0.11313	0.24517	-0.167231	-0.152658	0.26451	0.378513	0.732001	0.624537	0.513971	0.0111005	0.64345	0.608658	0.484173
A8IBV4	Predicted protein	17	1	1	1	1.80302	1.05682	1.45881	1.69044	0.630957	1.13763	1.48594	0.972747	1.07647	1.31826	0.954993	1.02802	1.43219	1.6293	1.58489	0.737904	0.724436	0.862979	1.00925	0.731139	0.758578	1.43955	1.15301	1.17838	1.10042	1.54879	0.775106	0.83299	0.525618	0.205403	0.236808	0.138057	0.631144	-0.367534	-0.263629	0.111133	0.643252	0.318423	0.416552	0.0169276	0.145857	0.510146
A8HPV3	Presequence protease	17	1	1	1	0.862979	0.794328	0.231207	1.88799	1.92309	1.85353	2.31206	1.52757	1.27057	0.440555	1.00925	1.47231	2.88403	1.43219	0.436516	4.61318	2.88403	1.33046	4.48745	2.208	0.824139	0.629504	1.8882	1.7034	0.97404	1.58424	2.94255	2.50653	-0.667712	0.917015	0.768419	-0.0379471	0.663795	1.55707	1.32569	0.13779	1.56215e-06	0.0880791	0.934846	0.724811	0.03604	0.122974
A8J682	Protein translocase subunit SecA SECA1	17	1	1	1	0.619441	0.280543	0.253513	0.903649	0.49204	0.685488	0.954993	0.60256	0.772681	0.887156	0.642688	0.801678	0.534564	0.465586	0.340408	0.672977	0.630957	0.758578	0.981748	0.862979	0.630957	0.384499	0.693726	0.776744	0.777174	0.446853	0.687504	0.825228	-1.37895	-0.527563	-0.364488	-0.363691	-1.16213	-0.54056	-0.277135	0.00639207	0.0615836	0.0932782	0.0358407	0.0109473	0.0688781	0.379169
A8JBC6	Pyruvate dehydrogenase E1 beta subunit PDH1a|PDH1b	17	1	1	1	NA	6.25173	2.46604	NA	5.44503	2.53513	NA	4.69894	3.25087	NA	2.18776	1.48594	NA	2.26986	2.05116	NA	3.28095	2.88403	NA	3.43558	3.22107	4.35888	3.99008	3.97491	1.83685	2.16051	3.08249	3.32832	2.12396	1.99642	1.99092	0.877233	1.11137	1.6241	1.7348	0.0975506	0.0703158	0.0117549	0.0493502	0.167505	0.120226	0.092189
A8IVR6	Pyruvate kinase PYK1	17	1	1	1	0.465586	0.660694	0.630957	0.299226	0.539511	0.340408	0.143219	0.148594	0.263027	1.28233	0.912011	2.208	0.465586	0.912011	0.244343	0.356451	0.698232	0.328095	0.310456	0.444631	0.346737	0.585746	0.393048	0.184946	1.46745	0.540647	0.460926	0.367275	-0.771654	-1.34722	-2.43482	0.55331	-0.887242	-1.11739	-1.44507	0.00240895	0.00121575	3.12034e-05	0.291901	0.109595	0.0937181	0.0796067
A8IZW6	Ribose-phosphate pyrophosphokinase RPPK2	17	1	1	1	0.724436	2.99226	1.30617	1.78649	3.98107	1.83654	2.22844	5.39511	2.208	0.990832	4.44631	1.13763	0.887156	1.0666	1.05682	2.96483	1.65959	1.90546	3.59749	1.52757	2.67917	1.67429	2.5347	3.27718	2.19159	1.00352	2.17663	2.60141	0.74355	1.34181	1.71246	1.13198	0.00507389	1.12209	1.37929	0.377551	0.101147	0.0979423	0.350434	0.962854	0.375551	0.234163
A8HP55	Ribosomal protein L5 RPL5	17	1	1	1	2.29087	2.51189	4.05509	1.1695	1.69044	1.55597	0.380189	0.363078	1.31826	1.02802	1.75388	1.97697	2.46604	2.37684	2.0893	1.85353	1.64437	1.45881	1.41906	1.0666	1.59956	2.95261	1.47197	0.687175	1.58629	2.31073	1.65224	1.36174	1.56199	0.557747	-0.541251	0.665656	1.20835	0.724423	0.445448	0.0244776	0.0390566	0.377665	0.110114	0.0293436	0.0888232	0.381308
A8IGY1	Ribosomal protein S13 RPS13	17	1	1	1	1.1695	0.691831	2.58226	0.409261	0.301995	0.363078	0.0887156	0.0809096	0.0895365	1.65959	0.679204	1.92309	0.928966	1.20226	1.25893	0.524807	0.60256	0.619441	0.366438	0.337287	0.602559	1.4812	0.358111	0.0863872	1.42063	1.13005	0.582269	0.435428	0.566763	-1.48152	-3.53304	0.506528	0.176389	-0.780241	-1.19949	0.444267	3.24047e-05	4.9182e-10	0.32866	0.787579	0.247635	0.179506
A8HME4	Ribosomal protein S2 RPS2	17	1	1	1	0.685488	1.01859	1.22462	0.301995	0.319154	0.346737	0.0630957	0.0549541	0.170608	0.855067	0.801678	1.1272	0.83946	1.43219	0.963829	0.580764	0.625173	0.570164	0.383707	0.436516	0.465586	0.976232	0.322629	0.0962193	0.927981	1.07849	0.592034	0.428603	-0.0347044	-1.63205	-3.37753	-0.107833	0.109016	-0.756249	-1.22229	0.887044	8.20036e-07	1.7154e-05	0.514389	0.754965	0.0269076	0.0112574
A8JGP5	Ribulose bisphosphate carboxylase small chain	17	1	1	1	1.69044	4.2462	NA	0.794328	2.1677	NA	0.862979	0.57544	NA	0.954993	2.208	NA	1.15878	1.33045	NA	0.539511	0.83946	NA	0.30761	0.679204	NA	2.96832	1.48102	0.719209	1.5815	1.24462	0.689485	0.493407	1.56965	0.566587	-0.475517	0.661292	0.315701	-0.536408	-1.01915	0.130675	0.41665	0.0789803	0.30144	0.729599	0.707101	0.513482
A8HX15	Sodium/potassium-transporting ATPase alpha subunit	17	1	1	1	3.16228	2.96483	2.65461	19.4089	8.62979	10.1859	8.70964	8.87156	4.92039	0.654636	0.524808	0.679204	7.24436	7.7268	2.29087	7.31139	7.37904	7.31139	6.0256	8.3946	8.47227	2.92724	12.7415	7.50053	0.619549	5.75401	7.33394	7.63082	1.54954	3.67147	2.90699	-0.69071	2.52457	2.87459	2.93184	0.000199399	0.0251103	0.00730463	0.0013605	0.0431916	0.000329536	0.00170089
A8J431	Stress-related chlorophyll a/b binding protein 2 LHCSR3	17	1	1	1	0.394457	0.349945	0.0862978	0.366438	0.161436	0.124738	0.369828	0.972747	0.169044	0.0343558	0.0816582	0.366438	3.63078	0.544503	0.0870964	1.1695	0.440555	0.0524808	1.07647	0.49204	0.0554626	0.2769	0.217537	0.503873	0.160817	1.42079	0.554178	0.541323	-1.85256	-2.20067	-0.988867	-2.63651	0.506697	-0.851578	-0.88544	0.00167438	0.000481825	0.109145	0.00126789	0.433083	0.282192	0.284379
A8HPS2	Sugar nucleotide epimerase SNE1	17	1	1	1	1.55597	1.44544	2.01372	0.92045	1.28233	1.09648	0.570164	0.30479	0.758578	0.801678	0.972747	1.34276	2.42103	1.78649	1.31826	2.35505	1.90546	1.58489	1.18032	0.954993	0.937562	1.67171	1.09975	0.54451	1.03906	1.84192	1.94847	1.02429	0.741325	0.137179	-0.876968	0.0552837	0.881214	0.96234	0.0346265	0.0181267	0.393763	0.0258051	0.818774	0.0105969	0.00721113	0.977988
A8IF08	T-complex protein theta subunit CCT8	17	1	1	1	1.20226	0.972747	2.14783	1.52757	1.39316	1.92309	0.954993	0.420727	2.0893	1.48594	0.895365	1.08643	0.613762	1.00925	1.22462	1.25892	1.88799	2.44343	0.855066	1.27057	1.1272	1.44095	1.6146	1.15501	1.15591	0.94921	1.86345	1.08428	0.527017	0.691181	0.207899	0.209028	-0.0752008	0.897975	0.116736	0.287365	0.0180817	0.76845	0.420856	0.65705	0.0559144	0.773005
A8J014	T-complex protein zeta subunit CCT6	17	1	1	1	1.35519	1.0666	2.0893	1.1695	2.63027	1.61436	1.30617	0.636796	2.03236	0.608135	0.57544	0.672977	2.37684	4.48745	2.14783	2.72898	3.76704	3.37287	3.28095	1.90546	2.31207	1.50369	1.80471	1.32511	0.618851	3.00404	3.28963	2.49949	0.588511	0.851766	0.40611	-0.692337	1.5869	1.71793	1.32164	0.173351	0.136167	0.465034	0.000184833	0.0337846	0.00177398	0.0235033
A8J087	Vasa intronic gene VIG1	17	1	1	1	0.270396	0.654636	1.8197	0.0328095	0.15417	0.11272	0.0316228	0.0331131	0.0847227	3.43558	2.31206	1.77011	0.244343	0.501187	0.954993	0.0549541	0.0613762	0.143219	0.0192309	0.0244343	0.0613762	0.914911	0.0998998	0.0498195	2.50592	0.566841	0.0865164	0.0350138	-0.128297	-3.32337	-4.32714	1.32534	-0.818984	-3.53088	-4.83593	0.863938	1.45552e-05	6.82054e-07	0.0372761	0.0809573	0.00929383	0.00776334
Q84U73	Zeaxanthin epoxidase ZEP1	17	1	1	1	0.0887156	0.383707	0.591562	0.794328	1.77011	0.887156	1.11686	0.416869	1.95885	0.912011	0.444631	1.61436	0.387258	2.29087	0.591561	1.58489	3.0761	1.22462	1.65959	2.53513	0.972747	0.354662	1.15053	1.16419	0.990334	1.0899	1.96187	1.72249	-1.49549	0.2023	0.21933	-0.0140134	0.12419	0.972229	0.784494	0.0114784	0.653621	0.731282	0.978677	0.62036	0.195089	0.323408
A8IIP7	26S proteasome regulatory subunit RPT5	16	1	1	1	1.02802	1.67494	1.02802	0.559758	1.67494	0.717794	0.879022	0.928966	0.711214	2.12814	2.05116	0.672977	0.376704	0.744732	0.77983	0.737904	1.03753	1.20226	0.751623	0.794328	0.937562	1.24366	0.984165	0.839734	1.61743	0.633755	0.992566	0.827838	0.31459	-0.023028	-0.251995	0.6937	-0.658002	-0.0107654	-0.27258	0.321676	0.965926	0.0717085	0.261582	0.299573	0.859311	0.596093
A8IR49	Acetate kinase (Fragment) ACK2	16	1	1	1	1.57036	6.25173	2.18776	1.8197	8.16582	2.42103	2.10863	7.04693	1.92309	0.737904	1.6293	1.19124	1.51356	3.98107	1.27057	2.77971	5.34564	1.87068	3.0479	3.66438	2.01372	3.33662	4.13552	3.69288	1.18615	2.25507	3.33201	2.90867	1.73839	2.04807	1.88475	0.246283	1.17317	1.73639	1.54036	0.186763	0.196021	0.183778	0.509493	0.348582	0.227209	0.1313
A8HXW8	Aspartate aminotransferase AST4	16	1	1	1	0.0787046	0.366438	0.737904	0.159956	0.630957	0.487529	1.03753	0.151356	1.35519	2.67917	1.92309	1.7378	0.316228	0.428548	0.972747	1.1272	1.04713	2.10863	0.937562	0.636795	1.0666	0.394349	0.426147	0.848024	2.11335	0.572508	1.42765	0.880318	-1.34246	-1.23058	-0.237822	1.07953	-0.804633	0.513644	-0.183904	0.0337225	0.0146486	0.694774	0.0180411	0.0704058	0.233108	0.623027
A8I2M8	Carboxypeptidase (Fragment) CPY3	16	1	1	1	7.37904	14.0605	7.87046	8.87156	11.9124	8.70964	8.24138	19.9526	8.79023	0.619441	0.679204	0.597035	11.8032	17.2187	10.0925	14.3219	21.2814	15.7036	12.7057	26.3027	18.197	9.76999	9.83121	12.3281	0.631893	13.0381	17.1023	19.0685	3.28836	3.29737	3.62388	-0.662247	3.70467	4.09612	4.25312	0.0151083	0.00106102	0.0411886	0.000114774	0.0108769	0.00450963	0.0174513
Q9AU02	Cytochrome c oxidase subunit 2 cox2b	16	1	1	1	2.99226	4.69894	5.15229	2.63027	3.25087	4.32514	1.88799	2.58226	3.40408	0.903649	0.928966	0.92045	4.48745	3.66438	6.48634	2.26986	3.31131	3.94457	1.44544	1.39316	4.09261	4.28116	3.40209	2.62478	0.917688	4.87939	3.17525	2.3104	2.098	1.76642	1.3922	-0.123924	2.2867	1.66687	1.20814	0.00754591	0.00832746	0.020689	0.000379117	0.00987803	0.0123922	0.216762
A8ITU7	D-3-phosphoglycerate dehydrogenase PGD1	16	1	1	1	1.35519	0.912011	1.19124	1.19124	0.937562	1.39316	0.972747	0.47863	1.47231	1.55597	1.61436	1.69044	0.559757	0.724436	0.847227	0.801678	0.731139	0.636795	0.539511	0.53951	0.636795	1.15281	1.17399	0.974563	1.62026	0.710473	0.723204	0.571939	0.20516	0.231416	-0.0371725	0.696221	-0.493147	-0.467525	-0.806067	0.302948	0.257287	0.933602	9.07292e-05	0.0500655	0.00201288	0.00118269
A8I980	Delta-aminolevulinic acid dehydratase ALAD	16	1	1	1	0.275423	0.267917	0.334195	0.127057	0.0597035	0.214783	0.440555	0.448745	0.679204	0.801678	1.11686	1.69044	0.299226	0.280543	0.253513	0.175388	0.0895365	0.108643	0.177011	0.237684	0.260615	0.292512	0.133848	0.522835	1.20299	0.277761	0.124522	0.225103	-1.77343	-2.90133	-0.935573	0.26663	-1.84808	-3.00552	-2.15134	4.58997e-06	4.25473e-05	0.00365339	0.478815	0.0301109	0.0153095	0.028397
A8I901	Delta-cop COPD1	16	1	1	1	1.35519	1.65959	2.1677	1.0666	1.22462	1.36773	0.222843	0.501187	0.580764	0.685488	0.698232	1.34276	1.52757	2.72898	1.35519	1.0666	1.25893	1.05682	0.685488	0.794328	0.383707	1.72749	1.21965	0.434932	0.908829	1.87058	1.12745	0.621175	0.78868	0.286464	-1.20114	-0.13792	0.903484	0.173059	-0.686929	0.0373067	0.0649618	0.00648128	0.695966	0.122157	0.754532	0.144302
A8J8B3	Diaminopimelate epimerase DAE1	16	1	1	1	0.346737	0.608135	0.963829	0.436516	0.963829	0.765597	0.283139	0.30479	0.691831	0.946237	1.11686	1.34276	1.11686	1.22462	0.758577	1.22462	0.937563	0.862978	0.937562	0.90365	0.698232	0.639567	0.72198	0.426587	1.13529	1.03335	1.00839	0.846481	-0.644833	-0.469968	-1.22909	0.183059	0.0473326	0.0120474	-0.24045	0.114082	0.144893	0.0124585	0.304065	0.941619	0.914943	0.187869
A8J2E9	Glycolate dehydrogenase GYD1	16	1	1	1	0.444631	0.349945	0.118032	0.469894	1.39316	0.210863	0.679204	0.18197	0.313329	0.349945	0.461318	0.937562	1.52757	1.44544	0.17378	3.83707	4.48745	0.529663	2.88403	2.31206	0.398107	0.304203	0.691305	0.391501	0.582942	1.04893	2.9514	1.86473	-1.71689	-0.532606	-1.35291	-0.778577	0.0689165	1.5614	0.89897	0.00200122	0.438111	0.0149711	0.0816368	0.614442	0.214845	0.460315
A8IPI7	Hydroxypyruvate reductase HPR1	16	1	1	1	0.912011	1.90546	1.41906	0.758578	1.99526	0.92045	0.731139	1.31826	1.0666	0.505825	0.679204	1.39316	1.61436	1.49968	0.870964	1.78649	2.67917	0.928966	1.44544	1.6293	0.855067	1.41218	1.22476	1.03866	0.859395	1.32834	1.79821	1.30993	0.49792	0.292503	0.0547291	-0.218607	0.40962	0.846559	0.389494	0.224046	0.593521	0.831296	0.631907	0.622886	0.274993	0.649234
Q0ZAI6	LciB Pmp1	16	1	1	1	0.0529663	0.047863	0.030479	0.0237684	0.0591562	0.0270396	0.0363078	0.049204	0.0394457	0.277971	0.356451	0.737904	0.152757	0.11272	0.0912011	0.0787046	0.0879023	0.0505825	0.0816583	0.141906	0.0398107	0.0437694	0.0366547	0.0416525	0.457442	0.118892	0.0723964	0.0877916	-4.51393	-4.76986	-4.58545	-1.12834	-3.07227	-3.78794	-3.50977	1.53982e-08	1.13095e-07	1.61668e-09	0.0187863	0.0457854	0.0396928	0.0409732
A8HPY0	Malic enzyme MME5	16	1	1	1	1.61436	1.23595	0.847227	1.1695	0.887156	1.00925	1.08643	1.04713	0.946237	0.847227	1.34276	0.870964	1.2942	1.70608	1.05682	1.30617	0.990832	1.05682	1.15878	0.387258	1.1695	1.23251	1.02197	1.0266	1.02032	1.35237	1.11794	0.905178	0.301601	0.0313519	0.0378705	0.0290198	0.435485	0.160843	-0.143727	0.353005	0.80143	0.558727	0.905875	0.417099	0.647369	0.47268
A8J2A5	Mitochondrial substrate carrier protein MSCP1	16	1	1	1	0.510505	0.444631	0.83946	0.457088	0.246604	0.356451	0.809096	0.316228	0.42462	0.597035	0.83946	0.83946	1.14815	0.42462	1.15878	0.519996	0.197697	0.299226	0.564937	0.220801	0.457088	0.598199	0.353381	0.516648	0.758652	0.910517	0.338973	0.414275	-0.741303	-1.5007	-0.952747	-0.39849	-0.135242	-1.56076	-1.27134	0.0302096	0.000442048	0.0319034	0.0404707	0.679065	0.00477536	0.0105077
A8I208	NADPH dependent thioredoxin reductase NTR2	16	1	1	1	1.67494	2.05116	2.70396	3.87258	4.16869	3.83707	3.13329	1.97697	3.7325	2.31206	1.70608	1.20226	1.23595	2.72898	2.80543	1.09648	2.31207	2.99227	1.15878	1.19124	0.954993	2.14335	3.95945	2.94759	1.74014	2.25679	2.1336	1.10167	1.09987	1.9853	1.55953	0.799201	1.17427	1.09329	0.139693	0.0190463	9.47272e-06	0.0194333	0.0823043	0.0388195	0.0382175	0.716988
A8IID0	Nucleolar protein component of C/D snoRNPs NOP58	16	1	1	1	0.413047	0.331131	0.642688	0.267917	0.293765	0.226986	0.0954993	0.114815	0.0912011	1.08643	1.09648	1.23595	0.387257	0.559758	0.524808	0.237684	0.214783	0.167494	0.37325	0.103753	0.121339	0.462289	0.262889	0.100505	1.13962	0.490608	0.206654	0.199447	-1.11313	-1.92747	-3.31466	0.188549	-1.02736	-2.27471	-2.32592	0.00448841	2.8896e-06	2.54777e-08	0.0444076	0.00251436	5.66184e-05	0.00090528
A8ILJ9	Ornithine carbamoyltransferase OTC1	16	1	1	1	3.10456	4.28548	4.7863	4.28548	6.13762	8.31764	2.91072	6.60694	8.47227	0.642688	2.51189	4.01791	8.3946	2.75423	2.46604	8.87156	3.94457	2.91072	8.01678	2.46604	2.80543	4.05878	6.24691	5.99664	2.39083	4.53829	5.24228	4.42942	2.02105	2.64314	2.58415	1.25751	2.18215	2.3902	2.14712	0.00357676	0.0107996	0.0377505	0.227362	0.0381345	0.029638	0.072756
A8JD64	Peptidyl-prolyl cis-trans isomerase CYN19-2	16	1	1	1	0.544503	0.809096	1.28233	0.340408	0.737904	0.444631	0.123595	0.138038	0.619441	1.14815	1.80302	1.95885	0.660693	0.809096	0.630957	0.549541	0.60256	0.660693	0.359749	0.448745	0.544503	0.878643	0.507648	0.293691	1.63667	0.700249	0.604265	0.450999	-0.186651	-0.9781	-1.76763	0.710766	-0.514061	-0.726748	-1.1488	0.603913	0.0144046	0.0123003	0.0624106	0.207226	0.11603	0.0491218
Q70DX8	Plastid ribosomal protein S1 S1	16	1	1	1	0.293765	0.554626	0.619441	0.107647	0.224906	0.237684	0.0787046	0.0711213	0.246604	1.33045	2.26987	1.90546	0.214783	0.291072	0.469894	0.0758578	0.0570164	0.105682	0.0751623	0.083946	0.0448745	0.489277	0.190079	0.132143	1.83526	0.32525	0.0795186	0.0679943	-1.03128	-2.39533	-2.91983	0.875984	-1.62038	-3.65256	-3.87844	0.00683229	4.01843e-05	0.000110568	0.037859	0.0200134	0.00354871	0.00342447
Q8LRU1	Pre-apoferritin Fer1	16	1	1	1	0.672977	0.903649	0.954993	0.167494	0.20893	0.337287	0.210863	0.275423	0.457088	0.534564	1.10662	1.75388	0.549541	0.272898	0.625172	0.244343	0.127057	0.226986	0.444631	0.296483	0.222843	0.843873	0.237904	0.314458	1.13169	0.482537	0.199462	0.321319	-0.244902	-2.07155	-1.66906	0.178479	-1.05129	-2.32581	-1.63792	0.146192	0.000117832	0.000743655	0.727456	0.267947	0.0665187	0.083894
A8J2R7	Predicted protein (Fragment)	16	1	1	1	0.946237	1.30617	1.19124	1.87068	3.49945	1.55597	5.24808	5.01187	2.31206	1.03753	1.35519	0.855067	1.72187	2.85759	1.51356	5.80765	5.91562	3.94457	7.87046	8.16583	6.85488	1.14788	2.3087	4.19067	1.08259	2.03101	5.22261	7.63039	0.198976	1.20708	2.06718	0.114493	1.0222	2.38477	2.93176	0.235972	0.095494	0.0275825	0.602102	0.199139	0.0251153	0.00856465
A8IZ29	Predicted protein (Fragment)	16	1	1	1	3.83707	4.09261	3.31131	7.17794	3.0761	4.09261	4.48745	2.99226	3.25087	1.75388	1.92309	1.48594	3.83707	2.07014	2.67917	2.14783	1.22462	1.28233	1.24738	1	1.11686	3.747	4.78222	3.57686	1.72097	2.86213	1.55159	1.12142	1.90573	2.25768	1.8387	0.783222	1.51709	0.633749	0.165321	0.000281548	0.0374099	0.00504024	0.00478721	0.0264441	0.172163	0.365539
A8I8V5	Predicted protein (Fragment)	16	1	1	1	0.654636	0.60256	0.549541	0.972747	1.59956	0.887156	1.90546	1.48594	1.08643	1.20226	1.19124	1.39316	0.515229	0.731139	0.413047	1.72187	1.92309	1.13763	1.51356	1.2942	1.09648	0.602246	1.15315	1.49261	1.26222	0.553138	1.5942	1.30141	-0.731576	0.205585	0.577835	0.335965	-0.854287	0.672829	0.380078	0.000195445	0.532684	0.105631	0.0161219	0.00710103	0.0301315	0.0335023
A8JCJ9	Predicted protein	16	1	1	1	0.387258	0.260615	0.296483	0.619441	0.420727	0.343558	0.496592	0.474242	0.698232	1.65959	1.15878	1.78649	0.304789	0.363078	0.299226	0.42462	0.310456	0.343558	0.597035	0.428549	0.316228	0.314785	0.461242	0.556356	1.53495	0.322365	0.359544	0.447271	-1.66756	-1.1164	-0.845921	0.618192	-1.63323	-1.47576	-1.16078	5.38116e-05	0.00279925	0.00338463	0.049226	0.0057544	0.0109719	0.0259234
A8JDQ7	Predicted protein	16	1	1	1	4.13048	2.29087	2.26987	5.10505	5.70164	3.28095	3.90841	3.19154	4.28548	1.47231	1.0666	1.65959	2.35505	4.44631	1.19124	3.87258	4.36516	2.51189	3.01995	6.08135	2.12814	2.89707	4.69588	3.79514	1.3995	2.6642	3.58321	3.74315	1.53459	2.2314	1.92415	0.48491	1.4137	1.84125	1.90425	0.0370757	0.00710111	0.000955954	0.0845334	0.071207	0.00207899	0.0184255
A8J4Y6	Predicted protein	16	1	1	1	2.60615	0.758578	0.744732	2.29087	1.13763	1.0666	3.01995	0.816582	1.11686	0.60256	0.0831764	0.244343	2.75423	3.80189	3.43558	5.97035	6.54636	4.05508	4.57088	4.96592	5.15228	1.36982	1.49836	1.65113	0.310026	3.33057	5.52393	4.89636	0.453987	0.583388	0.723456	-1.68954	1.73577	2.4657	2.29171	0.581905	0.277469	0.398695	0.0108616	0.20893	0.219949	0.171974
A8J6H7	Predicted protein	16	1	1	1	0.981748	1.41906	1.61436	0.296483	0.879022	0.30761	0.376704	0.586138	0.363078	0.990832	1.20226	1.09648	0.887156	1.19124	1.20226	0.524807	0.608135	0.353183	0.359749	0.448746	0.366438	1.33839	0.494372	0.441973	1.09652	1.09355	0.495375	0.391644	0.420496	-1.01633	-1.17797	0.132938	0.129025	-1.01341	-1.35238	0.144654	0.058268	0.00150823	0.188932	0.561863	0.00935221	0.00127574
A8J7S1	Predicted protein	16	1	1	1	0.737904	0.398107	0.954993	1.0666	0.515229	1.07647	1.34276	0.946237	1.20226	0.954993	0.452898	0.654636	0.772681	0.524807	0.83946	1.08643	1.40605	1.38038	1.43219	2.29087	2.10863	0.697001	0.886097	1.16376	0.687509	0.712316	1.29095	1.94389	-0.520767	-0.174464	0.218788	-0.54055	-0.489411	0.368436	0.95895	0.134873	0.572309	0.231141	0.0988389	0.434188	0.411305	0.0355027
A8JC41	Predicted protein	16	1	1	1	1.27057	1.33045	2.75423	2.48886	1.21339	4.40555	1.88799	1.28233	2.07014	0.903649	1.30617	1.1695	1.97697	1.04713	1.70608	2.05116	1.07647	2.93765	1.55597	1.34277	2.91072	1.78509	2.7026	1.74682	1.12644	1.57673	2.02176	1.93648	0.835993	1.43435	0.804732	0.17177	0.656933	1.01561	0.953439	0.180731	0.140355	0.0349728	0.344917	0.054487	0.152653	0.165956
A8IKN8	Predicted protein CPLD30	16	1	1	1	0.30761	0.559758	1.07647	0.301995	0.440555	0.619441	0.524808	0.265461	0.597035	0.751623	0.990832	1.07647	1.18032	0.90365	0.751623	0.751623	0.461318	0.597035	0.608135	0.383707	0.483059	0.647944	0.453997	0.462434	0.93964	0.945198	0.603325	0.491634	-0.626059	-1.13925	-1.11268	-0.08982	-0.0813119	-0.728992	-1.02434	0.194738	0.00402252	0.00592574	0.56826	0.494933	0.0257521	0.00982194
A8IR98	Putative uncharacterized protein	16	1	1	1	0.353183	0.510505	0.642688	0.654636	0.636796	0.737904	0.685488	0.737904	0.772681	1.09648	1.6293	1.09648	0.608135	0.401791	0.758578	0.60256	0.47863	0.724436	0.570164	0.272898	0.383707	0.502125	0.676445	0.732024	1.27408	0.589501	0.601875	0.408923	-0.993881	-0.563955	-0.450036	0.34946	-0.762433	-0.732463	-1.2901	0.0040036	0.000485579	0.000452515	0.197651	0.0406564	0.044204	0.0146949
A8I4T2	Ribosomal protein RPL10a	16	1	1	1	11.1686	25.5859	27.2898	7.7983	18.197	18.7068	5.24808	12.1339	16.1436	1.30617	2.05116	2.58226	10.4713	9.90832	10.0925	8.70963	10.7647	8.55067	7.04693	8.55067	8.09096	21.3481	14.9007	11.1752	1.97986	10.1574	9.34165	7.89619	4.41604	3.89731	3.48223	0.985402	3.34446	3.22368	2.98116	0.0164103	0.017379	0.0329588	0.0571251	0.00741087	0.00996429	0.0164359
A8JGK1	Ribosomal protein S17 RPS17	16	1	1	1	13.9316	28.5759	40.1791	7.31139	11.8032	15.9956	2.53513	0.77983	14.3219	3.63078	2.65461	3.94457	4.48745	10.2802	10	2.35505	5.39511	5.64937	1.8197	3.01995	4.57088	27.5622	11.7034	5.87895	3.40999	8.25587	4.46651	3.13685	4.78462	3.54886	2.55556	1.76977	3.04542	2.15915	1.64931	0.0249455	0.0129634	0.315137	0.00343179	0.0222965	0.0436611	0.107638
A8ILX2	Small rab-related GTPase RABG1	16	1	1	1	2.85759	10.5682	9.37562	5.34564	13.9316	10.1859	4.52898	11.695	9.90832	0.366438	1.1695	0.613762	8.70964	6.91831	11.4815	15.9956	13.3046	19.4089	11.8032	12.942	22.4905	7.60046	9.82104	8.71076	0.716566	9.03649	16.2363	15.7452	2.92609	3.29588	3.1228	-0.480828	3.17576	4.02115	3.97684	0.0511404	0.0238123	0.0231581	0.298572	0.0232783	0.0215331	0.0383978
A8HPL0	Splicing factor component of the U5 snRNP and of the spliceosome PRP8	16	1	1	1	1.13763	0.642688	0.636796	2.1677	2.05116	1.35519	1.94089	1.95885	1.78649	0.704693	0.787046	1.52757	0.444631	0.963829	0.483059	2.63027	3.10456	1.1272	2.88403	2.63027	1.04713	0.805703	1.85802	1.89541	1.00643	0.630506	2.28734	2.18714	-0.311679	0.893765	0.922507	0.00925391	-0.665417	1.19367	1.12905	0.306716	0.0277185	8.15567e-05	0.981557	0.249073	0.0434772	0.0415387
A8J4X1	Subunit of retromer complex VPS26	16	1	1	1	4.87529	3.04789	4.92039	4.65586	2.35505	4.13048	3.16228	2.208	2.88403	0.619441	0.529663	0.704693	7.37904	6.42688	5.44503	6.08135	3.66438	4.83059	4.9204	4.7863	5.01187	4.28119	3.71379	2.75144	0.617933	6.41698	4.85877	4.90619	2.09801	1.89289	1.46019	-0.694479	2.68189	2.28059	2.2946	0.00600628	0.0175624	0.00348009	0.00164001	0.000647089	0.0124764	0.00115906
A8HQ74	T-complex protein eta subunit CCT7	16	1	1	1	1.10662	0.685488	0.630957	2.14783	2.35505	1.38038	2.208	1.14815	1.7378	0.928966	0.642688	1.08643	0.625173	1.69044	0.359749	3.31131	3.31131	1.99526	3.0761	2.93765	1.18032	0.80769	1.96109	1.69799	0.886027	0.891788	2.87263	2.39802	-0.308127	0.971654	0.763825	-0.174578	-0.165228	1.52237	1.26184	0.269878	0.0316143	0.0851107	0.429756	0.459873	0.00944751	0.0780128
A8HP58	Thioredoxin TRXm	16	1	1	1	0.77983	1.07647	2.31206	0.928966	0.765597	1.83654	0.270396	0.115878	0.127057	0.912011	0.895365	1.35519	1	0.580764	1.55597	0.660694	0.534564	0.613762	0.519996	0.0903649	0.436516	1.38945	1.17703	0.17111	1.05419	1.04558	0.603007	0.348959	0.474517	0.235156	-2.547	0.0761324	0.064299	-0.729754	-1.51887	0.453172	0.623242	7.60139e-05	0.73714	0.813777	0.084777	0.0356842
A8J724	Transcriptional coactivator-like protein TSN1	16	1	1	1	0.937562	0.711214	0.816582	1.08643	1.95885	0.937562	0.794328	0.544503	1.43219	0.990832	0.862979	2.03236	0.654636	1.00925	0.334195	1.2942	1.8197	0.809096	1.03753	1.52757	0.691831	0.821786	1.32761	0.923673	1.29539	0.666028	1.30766	1.08564	-0.283165	0.408832	-0.114546	0.373386	-0.586345	0.386992	0.118548	0.0526989	0.361834	0.787081	0.469748	0.209805	0.626104	0.913895
A8ITF3	UDP-glucose pyrophosphorylase UGP1	16	1	1	1	1.18032	1.67494	3.01995	1.2942	2.01372	2.99226	0.183654	0.487529	1.1695	0.337287	0.519996	1.40605	3.34195	3.16228	1.19124	2.93765	2.93765	1.99526	3.56451	1.36773	1.33045	1.95841	2.10006	0.61356	0.754444	2.56516	2.62352	2.08756	0.969679	1.07043	-0.704723	-0.406515	1.35905	1.3915	1.06182	0.156164	0.0890654	0.255559	0.4982	0.124176	0.181423	0.342368
Q7X7A7	14-3-3 protein erb14	15	1	1	1	4.48745	7.58578	4.87529	8.01678	11.272	11.0662	7.94328	9.37562	11.5878	1.47231	2.72898	3.98107	1.25893	0.394457	0.586138	2.14783	2.07014	1.80302	1.77011	1.59956	3.19154	5.6495	10.1183	9.63556	2.72745	0.746507	2.007	2.18707	2.49812	3.3389	3.26837	1.44755	-0.421772	1.00504	1.129	0.00883527	0.000976515	0.0012357	0.075555	0.296733	0.131588	0.297022
A8I459	Acetylornithine deacetylase AOD1	15	1	1	1	1.30617	2.99226	2.53513	1.49969	5.7544	3.66438	1.88799	4.74242	3.56451	0.928966	1.49969	0.928966	1.27057	2.80543	2.51189	1.57036	3.56451	4.09261	1.6293	5.01187	5.10505	2.27785	3.63949	3.39831	1.11921	2.19596	3.07583	3.91541	1.18768	1.86373	1.76482	0.162476	1.13485	1.62097	1.96916	0.0641019	0.0981019	0.0443012	0.5649	0.182264	0.102634	0.117511
A8JGB0	Arsenite translocating ATPase-like protein (Fragment) ARSA1	15	1	1	1	0.903649	0.515229	0.636796	2.46604	0.862979	1.30617	3.40408	1.03753	1.52757	0.691831	0.744732	1.02802	2.14783	0.47863	1.01859	2.67917	1.72187	1.55597	4.65586	1.55597	0.474242	0.685225	1.54506	1.98973	0.821526	1.21502	1.98567	2.22869	-0.545351	0.627665	0.992569	-0.283621	0.280977	0.989624	1.1562	0.05169	0.317741	0.241877	0.162433	0.702362	0.0179441	0.388712
A8IDP6	Calmodulin CAM1	15	1	1	1	7.72681	7.44732	14.7231	5.39511	5.34564	9.54993	4.32514	3.0761	7.44732	1.55597	2.65461	1.13763	3.04789	1.09648	5.91562	1.25893	1.22462	4.32514	0.293765	0.758577	3.13329	9.96575	6.76356	4.94952	1.78273	3.35333	2.26956	1.39521	3.31698	2.75778	2.30729	0.834091	1.74559	1.18241	0.480482	0.0196549	0.0144145	0.038466	0.158617	0.0648986	0.175416	0.830839
A8J9E9	Carotenoid isomerase (Fragment)	15	1	1	1	0.816582	1.23595	1.52757	2.65461	1.78649	1.88799	2.31206	1.75388	2.0893	0.258226	0.369828	1.58489	4.87528	3.76704	0.619441	8.62979	5.24807	1.34277	9.12011	5.05825	1.64437	1.19337	2.1097	2.05175	0.737649	3.08725	5.07354	5.27424	0.255036	1.07703	1.03685	-0.438993	1.62632	2.34299	2.39896	0.401762	0.015481	0.00291771	0.570311	0.344051	0.0347314	0.0319468
A8JF15	Chloroplast ATP synthase delta chain ATPD	15	1	1	1	2.12814	1.1272	1.70608	3.25087	0.37325	3.83707	2.60615	1.40605	1.1695	2.63027	0.698232	1.61436	0.691831	0.83946	2.24905	0.340408	1.25893	2.42103	0.591562	0.794328	2.70396	1.65381	2.48707	1.72723	1.64762	1.26011	1.34012	1.36328	0.72579	1.31444	0.788463	0.720383	0.333555	0.422363	0.447085	0.0873041	0.23708	0.177344	0.310332	0.744884	0.840848	0.707947
A8JGW2	Cytochrome b6f complex subunit V PETO	15	1	1	1	1.05682	1.47231	2.1677	0.0496592	0.501187	0.109648	0.0483059	0.0401791	0.0724436	1.49969	1.65959	1.38038	0.809096	1.23595	1.55597	0.122462	0.108643	0.235505	0.10666	0.0704693	0.0580765	1.56561	0.220165	0.0536429	1.51322	1.20034	0.155536	0.0784018	0.646726	-2.18334	-4.22047	0.59762	0.263439	-2.68468	-3.67297	0.155854	0.00529918	6.58701e-08	0.00315984	0.397712	0.000165946	7.75662e-05
A8JG53	Cytochrome P450 CYP745A1	15	1	1	1	0.83946	1.00925	6.30957	0.895365	7.94328	7.58578	3.53183	2.1677	10.3753	2.51189	1.5417	4.83059	0.591562	2.24906	1.7378	3.22107	5.64937	4.09261	2.53513	2.99227	2.55859	2.71943	5.47481	5.35827	2.96139	1.52614	4.32102	2.69533	1.4433	2.45281	2.42177	1.56628	0.609887	2.11137	1.43046	0.392535	0.12263	0.161232	0.114757	0.548598	0.07802	0.13065
A8HQA8	DEAD-box RNA helicase DBP2	15	1	1	1	1.1695	0.831764	1.55597	1.55597	1.69044	1.92309	1.28233	0.613762	1.99526	1.64437	1.44544	1.64437	0.608135	0.895365	1	1.05682	0.77983	1.2942	1.03753	1.21339	1.38038	1.18574	1.72317	1.29712	1.57806	0.8345	1.04361	1.21043	0.245791	0.785062	0.37531	0.658153	-0.261016	0.0615888	0.275524	0.424809	0.00252018	0.497721	0.000953715	0.250872	0.786971	0.159429
A8IAC7	Eukaryotic initiation factor (Fragment) EIF5Ba	15	1	1	1	0.440555	0.440555	0.660694	0.539511	1	0.946237	0.549541	0.457088	0.903649	1.18032	0.972747	1.8197	0.26546	0.717794	0.529663	1.41906	1.10662	0.928966	1.38038	0.954993	0.457088	0.513934	0.828583	0.636759	1.32426	0.504306	1.15155	0.930822	-0.960344	-0.271283	-0.65118	0.405182	-0.987629	0.203576	-0.103424	0.00269406	0.303665	0.0558545	0.27221	0.103773	0.65585	0.616098
Q6S7R7	Gamma carbonic anhydrase Gclp1	15	1	1	1	0.937562	2.80543	3.66438	0.625173	1.72187	1.75388	0.648634	0.405508	1.78649	1.07647	1.51356	2.24905	1.47231	2.24906	1.95884	1.08643	1.65959	1.44544	0.772681	1.6293	1.21339	2.46912	1.36697	0.946877	1.61303	1.8934	1.39715	1.20512	1.304	0.450986	-0.0787511	0.689771	0.920982	0.482488	0.269179	0.142021	0.378603	0.906695	0.147643	0.164516	0.374498	0.594277
A8HQP1	Glucokinase GLK1	15	1	1	1	2.85759	8.47227	6.79204	4.01791	9.90832	7.04693	3.63078	12.7057	10.2802	0.801678	2.67917	2.88403	4.69894	3.49945	2.53513	4.69894	4.44631	3.25087	4.57088	4.01791	3.19154	6.04063	6.99105	8.87223	2.12163	3.57784	4.13204	3.92678	2.5947	2.80551	3.1493	1.08517	1.83909	2.04685	1.97335	0.0387956	0.0243881	0.0440278	0.165764	0.0564923	0.0670525	0.0630475
Q9FPR7	Glutamyl-tRNA reductase HemA	15	1	1	1	0.149969	0.0937562	0.103753	0.136773	0.123595	0.133045	0.17378	0.231207	0.210863	0.83946	0.937562	1.11686	0.214783	0.212814	0.131826	0.151356	0.121339	0.0879023	0.265461	0.501187	0.0765597	0.115826	0.131138	0.205283	0.964628	0.186474	0.120199	0.281069	-3.10997	-2.93085	-2.28431	-0.0519549	-2.42295	-3.0565	-1.831	8.79899e-07	2.49064e-09	1.1977e-06	0.685648	0.000672322	0.000477159	0.00706221
A8IIN4	Glutamyl-tRNA(Gln) amidotransferase subunit A chloroplastic/mitochondrial GAT1	15	1	1	1	0.586138	0.554626	0.981748	0.277971	0.613762	0.946237	0.534564	0.691831	0.824138	0.597035	0.895365	1.57036	1.31826	0.862978	0.887156	0.887156	1.01859	0.879022	1.38038	1.31826	0.847227	0.707504	0.612657	0.683511	1.02092	1.0228	0.928256	1.18196	-0.49919	-0.706849	-0.548963	0.0298713	0.0325199	-0.107405	0.241176	0.100385	0.115078	0.0194123	0.94556	0.922383	0.842562	0.7938
A8J0E5	Glutathione reductase GSHR2	15	1	1	1	1.34276	1.83654	1.49969	2.96483	2.83139	2.53513	2.10863	3.13329	1.7378	1.33045	1.49969	1.5417	1.21339	1.55597	0.937562	2.58226	2.29087	1.61436	2.51189	2.31206	1.41906	1.55966	2.77712	2.32657	1.45728	1.23564	2.1625	2.081	0.641234	1.47359	1.21821	0.543278	0.305257	1.1127	1.05728	0.0184242	0.000151204	0.0335742	0.0020976	0.290558	0.00668893	0.0201368
A8IYT1	Glyceraldehyde 3-phosphate dehydrogenase nonphosphorylating GAPN1	15	1	1	1	1.59956	4.36516	1.52757	1.90546	3.63078	1.61436	1.47231	2.93765	1.6293	0.903649	2.29087	1.52757	1.40605	1.35519	0.981748	3.34195	1.83654	1.21339	1.59956	0.981748	0.855067	2.49743	2.38353	2.01309	1.57403	1.24766	2.13063	1.14546	1.32044	1.2531	1.00941	0.654461	0.319227	1.09128	0.195924	0.184181	0.0927903	0.094635	0.225668	0.613576	0.139383	0.860945
A8J5Q8	Glycosyl transferase (Fragment) GTR22	15	1	1	1	0.37325	0.92045	0.963829	0.42462	0.619441	0.619441	0.405508	0.413047	0.870964	0.591562	0.855067	1.7378	1.35519	1.04713	0.416869	0.870964	0.855067	0.57544	0.816582	0.879023	0.465586	0.75251	0.554501	0.563173	1.06148	0.939729	0.767157	0.720397	-0.410218	-0.850739	-0.828349	0.0860723	-0.0896831	-0.382407	-0.473136	0.262741	0.00236417	0.0469538	0.867842	0.507835	0.450043	0.351511
A8IDT6	Haloperoxidase-like protein	15	1	1	1	14.1906	14.1906	12.3595	18.0302	7.87046	14.1906	24.8886	29.6483	19.0546	1.14815	0.448745	0.224906	15.1356	28.0543	45.7088	20.5116	33.4195	63.0957	20.1372	45.2898	106.66	13.5802	13.3637	24.5305	0.607268	29.6329	39.009	57.3622	3.76343	3.74025	4.6165	-0.719594	4.88913	5.28573	5.84203	3.27331e-05	0.0139822	0.00154484	0.230687	0.00371116	0.00485511	4.35256e-05
A8JCT1	Histone H2B HBV1	15	1	1	1	NA	0.47863	1.85353	NA	0.222843	0.963829	NA	0.283139	1.15878	NA	0.283139	1.30617	NA	1.83654	0.937562	NA	0.570164	0.597035	NA	0.0963829	0.928966	1.16608	0.593336	0.720958	0.794655	1.38705	0.5836	0.512675	0.221668	-0.753078	-0.472013	-0.331599	0.47202	-0.776949	-0.963884	0.767126	0.237259	0.455356	0.627565	0.91194	0.642067	0.844528
A8HVA3	Histone H4 HFO4	15	1	1	1	0.801678	0.461318	3.63078	0.145881	0.103753	0.912011	0.666807	0.260615	1.21339	0.648634	0.501187	1.36773	1.20226	1.35519	2.03236	0.233346	0.272898	0.580764	0.246604	0.207014	0.487528	1.63126	0.387215	0.713604	0.839184	1.52994	0.362336	0.313715	0.705985	-1.36879	-0.486805	-0.252942	0.613472	-1.4646	-1.67247	0.563849	0.0800043	0.358088	0.580368	0.478392	0.237237	0.175796
A8I531	Magnesium chelatase subunit D CHLD	15	1	1	1	0.293765	0.167494	0.125893	0.111686	0.183654	0.15417	0.148594	0.102802	0.121339	1.19124	0.946237	1.24738	0.2208	0.144544	0.188799	0.133045	0.16293	0.131826	0.157036	0.280543	0.140605	0.195717	0.149837	0.124245	1.12829	0.184715	0.1426	0.192728	-2.35316	-2.73854	-3.00874	0.174135	-2.43663	-2.80995	-2.37536	9.06671e-05	2.17759e-06	3.18551e-07	0.237574	0.000789468	0.000468952	0.000683863
A8I7P5	Magnesium chelatase subunit H CHLH1	15	1	1	1	0.0831764	0.0787046	0.030479	0.130617	0.164437	0.0648634	0.218776	0.0724436	0.140605	0.591562	0.630957	1.15878	0.120226	0.0903649	0.0679204	0.197697	0.0855067	0.0711214	0.436516	0.465586	0.0895365	0.06412	0.119973	0.143941	0.793765	0.0928373	0.118108	0.330546	-3.96308	-3.05922	-2.79645	-0.333216	-3.42915	-3.08182	-1.59708	6.32103e-07	7.25228e-06	3.51128e-05	0.322461	0.0166581	0.0181477	0.0400701
A8HTX7	Mitochondrial F1F0 ATP synthase associated 31.2 kDa protein ASA4	15	1	1	1	6.08135	6.08135	4.16869	7.44732	6.08135	4.2462	9.37562	9.12011	5.39511	2.1677	1.13763	0.887156	2.65461	3.43558	4.01791	1.69044	3.53183	2.85759	1.57036	4.20727	6.54636	5.4438	5.92496	7.96361	1.3975	3.36936	2.69329	4.108	2.44461	2.5668	2.99342	0.482844	1.75248	1.42937	2.03844	0.00222758	0.00604388	0.00564175	0.367741	0.0184968	0.0278377	0.0149728
A8JCF6	Mitochondrial pyruvate dehydrogenase complex E1 component alpha subunit PDC1	15	1	1	1	1.72187	4.36516	4.96592	1.08643	5.70164	3.10456	1.41906	5.44503	3.01995	0.660694	1.72187	1.65959	4.87528	4.36516	4.05508	4.65586	3.83707	4.13047	5.24807	4.20726	4.7863	3.68432	3.29754	3.29468	1.34738	4.43184	4.2078	4.74721	1.8814	1.72139	1.72014	0.43016	2.14791	2.07307	2.24708	0.0544358	0.160552	0.121446	0.369469	0.0305021	0.0303515	0.0272447
A8JAF1	Mitochondrial type-II NADH dehydrogenase NDA1	15	1	1	1	1.85353	1.18032	1.35519	3.94457	3.80189	4.2462	4.69894	3.46737	4.7863	1.35519	0.515229	0.772681	2.29087	3.40408	1.21339	5.34564	13.3045	4.65586	6.08135	13.9316	7.31139	1.46301	3.99755	4.31754	0.881033	2.30278	7.76868	9.1081	0.548944	1.99912	2.11021	-0.182732	1.20338	2.95767	3.18715	0.0833233	2.15879e-05	0.00146414	0.657059	0.196558	0.0132302	0.00149155
A8I893	NAD-dependent epimerase/dehydratase SNE5	15	1	1	1	0.751623	1.01859	1.05682	0.328095	0.390841	0.253513	0.125893	0.155597	0.0972747	0.376704	0.758578	0.630957	1.21339	0.704693	0.772681	0.920449	0.469894	0.554626	0.505825	0.260615	0.570164	0.942344	0.32415	0.126255	0.588746	0.896921	0.648323	0.445535	-0.0856743	-1.62527	-2.98559	-0.764282	-0.156947	-0.625215	-1.16639	0.580477	6.97671e-05	8.2528e-07	0.0215031	0.45027	0.101671	0.0533633
A8JFR4	Ornithine transaminase OTA1	15	1	1	1	4.65586	6.79204	5.7544	7.58578	9.37562	9.81748	6.42688	14.3219	14.9969	0.912011	1.97697	1.83654	5.29663	2.51189	3.0761	11.272	5.44502	7.51623	12.942	5.86138	10.1859	5.7341	8.92629	11.9152	1.57517	3.62821	8.07774	9.66309	2.51957	3.15806	3.57473	0.65551	1.85926	3.01395	3.27248	0.00154887	0.000313751	0.0165717	0.160209	0.00103992	0.000954904	0.00619189
Q948T5	Phosphoglycolate phosphatase Pgp1	15	1	1	1	0.390841	1.01859	0.758578	0.258226	0.436516	0.30761	0.212814	0.331131	0.195884	0.724436	0.963829	0.758578	0.831764	0.816582	1.25893	0.218776	0.376704	0.207014	0.187068	0.180302	0.138038	0.72267	0.334117	0.24661	0.815614	0.969091	0.267498	0.168469	-0.468591	-1.58157	-2.0197	-0.294041	-0.0452966	-1.9024	-2.56944	0.202442	0.000233481	5.9728e-05	0.0692158	0.800602	0.00435273	0.000937486
Q00914	Photosystem I iron-sulfur center psaC	15	1	1	1	0.416869	0.772681	0.505825	0.42462	0.366438	0.642688	0.816582	0.772681	0.465586	0.887156	1.14815	1.48594	0.972747	0.570164	0.428548	0.205116	0.586138	0.409261	0.164437	0.246604	0.363078	0.565125	0.477915	0.68495	1.17375	0.657153	0.400172	0.25804	-0.823358	-1.06517	-0.54593	0.231124	-0.605698	-1.32131	-1.95434	0.015251	0.00342279	0.0462358	0.372855	0.072408	0.0415991	0.0150129
A8JFB1	Porphobilinogen deaminase PBGD1	15	1	1	1	0.212814	0.123595	0.214783	0.0990832	0.0591562	0.201372	0.0946237	0.0534564	0.165959	0.77983	0.744732	1.01859	0.222844	0.130617	0.231207	0.16293	0.0524807	0.0981748	0.242103	0.214783	0.17378	0.183731	0.119871	0.10468	0.847718	0.194889	0.104528	0.210222	-2.44434	-3.06045	-3.25595	-0.238344	-2.35928	-3.25803	-2.25001	1.09552e-05	3.16728e-05	1.07945e-05	0.15144	0.00201844	0.00107727	0.00147226
A8IMW9	Predicted protein (Fragment)	15	1	1	1	0.529663	0.954993	0.685488	0.937562	1.69044	1.28233	0.549541	1.1272	1.30617	0.549541	1.13763	1.08643	1.27057	1.35519	0.642687	1.83654	2.18776	1.47231	1.57036	1.7378	1.6293	0.723381	1.30344	0.994303	0.924531	1.08948	1.8322	1.64582	-0.467172	0.382329	-0.00824215	-0.113206	0.123645	0.87358	0.718807	0.0899528	0.235615	0.981288	0.708737	0.879032	0.174175	0.191947
A8HPW8	Predicted protein (Fragment)	15	1	1	1	0.666807	0.398107	0.474242	0.57544	0.534564	0.175388	0.92045	0.642688	0.401791	1.8197	1.45881	0.457088	0.409261	0.636796	0.383707	0.619441	0.636796	0.981748	0.337287	0.465586	0.586138	0.513052	0.428464	0.654976	1.2452	0.476588	0.745995	0.463004	-0.962823	-1.22275	-0.610486	0.316379	-1.06919	-0.422762	-1.1109	0.00367589	0.0108458	0.0827146	0.579886	0.248899	0.417912	0.16488
A8JI32	Predicted protein (Fragment)	15	1	1	1	0.724436	0.539511	0.724436	0.483059	0.244343	0.580764	0.794328	0.474242	0.636796	0.758578	0.772681	0.928966	0.772681	0.487528	0.660693	0.559758	0.356451	0.691831	0.501187	0.586138	1.04713	0.662794	0.436055	0.635122	0.820075	0.640301	0.536013	0.711485	-0.593367	-1.19742	-0.654895	-0.286172	-0.643178	-0.899659	-0.491095	0.00543282	0.00485261	0.0168364	0.0300609	0.0335542	0.0358985	0.324655
A8ISW1	Predicted protein (Fragment)	15	1	1	1	2.07014	0.724436	1.83654	4.7863	2.0893	4.7863	5.10505	1.94089	5.01187	0.47863	0.197697	1.10662	3.94457	6.02559	1.59956	4.74242	7.17794	2.33346	5.15229	8.31764	1.45881	1.54371	3.8873	4.01927	0.594317	3.85657	4.75127	4.97625	0.626397	1.95877	2.00693	-0.750695	1.94732	2.24831	2.31506	0.260465	0.0325371	0.0439225	0.205585	0.0412001	0.0271401	0.027478
A8IQV5	Predicted protein	15	1	1	1	1.5417	0.758578	0.870964	1.48594	1.19124	0.937562	1.03753	0.608135	1.25892	1.59956	0.691831	1.38038	0.591562	1.39316	0.515229	0.816582	1.67494	0.801678	0.544503	0.937562	0.903649	1.05708	1.20491	0.968196	1.22392	0.833316	1.09773	0.795238	0.0800851	0.268929	-0.046629	0.291514	-0.263065	0.134529	-0.330541	0.826848	0.26556	0.875856	0.458858	0.287031	0.910773	0.405318
A8HR39	Predicted protein	15	1	1	1	3.01995	3.7325	3.34195	1.64437	2.12814	2.96483	0.990832	1.02802	1.75388	1.49969	1.83654	2.91072	1.18032	1.38038	1.39316	1.72187	1.59956	1.22462	1.6293	1.51356	1.30617	3.3648	2.24578	1.25758	2.08231	1.31795	1.51535	1.48301	1.75052	1.16722	0.330646	1.05819	0.3983	0.599649	0.568528	0.000328766	0.0319767	0.358305	0.0637201	0.425588	0.139167	0.191489
A8JD45	Predicted protein	15	1	1	1	1.34276	0.505825	0.544503	1.28233	0.831764	0.981748	0.487529	0.328095	0.758578	1.48594	0.765597	0.847227	0.704693	0.794328	0.436516	1.10662	1.03753	0.946237	0.724436	0.847227	0.356451	0.797697	1.03195	0.524734	1.03292	0.645179	1.03013	0.642705	-0.326086	0.0453696	-0.930342	0.0467286	-0.632228	0.0428261	-0.637772	0.499465	0.821279	0.0193967	0.892052	0.301597	0.902695	0.326043
A8HX52	Predicted protein	15	1	1	1	0.465586	0.224906	0.235505	0.390841	0.101859	0.128233	0.30761	0.111686	0.0524807	1.7378	0.519996	0.380189	0.263027	0.337287	0.731139	0.0420727	0.0353183	0.180302	0.178649	0.229087	0.190546	0.308665	0.206978	0.157259	0.879329	0.443818	0.0858976	0.199427	-1.69588	-2.27245	-2.66879	-0.185525	-1.17196	-3.54124	-2.32607	0.000918042	0.00100603	0.000397743	0.793435	0.259757	0.128112	0.178774
A8IK94	Predicted protein	15	1	1	1	1.31826	1.5417	0.870964	1.94089	3.19154	2.24905	1.97697	1.48594	2.72898	0.77983	0.772681	1.72187	1.43219	0.981748	0.183654	2.70396	3.69828	1.55597	2.24906	1.8197	0.751623	1.24364	2.46049	2.06396	1.09146	0.865863	2.65273	1.60679	0.314569	1.29895	1.04542	0.126259	-0.207789	1.40748	0.684184	0.28422	0.0178064	0.0422418	0.786119	0.408359	0.0198216	0.31706
A8IRX5	Ran-like small GTPase RAN1	15	1	1	1	0.895365	0.630957	1.83654	0.436516	0.496592	0.772681	0.275423	0.175388	0.744732	1.6293	1.31826	1.30617	0.660693	0.831763	1.13763	0.564937	0.487528	0.887156	0.510505	0.2208	0.717794	1.12095	0.568596	0.398514	1.41791	0.876695	0.64654	0.483033	0.164726	-0.814524	-1.3273	0.503764	-0.189853	-0.629188	-1.04981	0.757528	0.0140546	0.0266026	0.0167928	0.308608	0.049163	0.0320063
A8IZK3	Ribosomal protein L10 RPL10	15	1	1	1	0.981748	0.809096	1.77011	0.235505	0.346737	0.325087	0.0731139	0.0319154	0.258226	1.88799	1.38038	2.88403	0.586138	0.801678	0.672977	0.37325	0.436516	0.409261	0.11695	0.288403	0.210863	1.18698	0.302443	0.121085	2.0508	0.686931	0.406342	0.205405	0.247301	-1.72526	-3.04591	1.03619	-0.541763	-1.29923	-2.28345	0.561619	3.35204e-05	0.000226317	0.0760426	0.270918	0.0622728	0.022686
A8JGF8	Ribosomal protein S9 component of cytosolic 80S ribosome and 40S small subunit RPS9	15	1	1	1	5.39511	5.15229	14.5881	1.94089	1.99526	3.90841	0.316228	0.529663	3.04789	1.22462	1.20226	2.35505	5.29663	5.39511	5.70164	2.18776	2.10863	1.99526	1.39316	1.72187	2.05116	8.37851	2.61485	1.29793	1.59398	5.46446	2.09722	1.72206	3.06669	1.38673	0.376211	0.67263	2.45008	1.06848	0.784138	0.0763316	0.0670506	0.751201	0.193622	0.0371783	0.0979542	0.294324
Q9XGU3	Serine/threonine-protein phosphatase PP1A	15	1	1	1	1.69044	5.39511	4.7863	2.39883	7.44732	6.42688	2.0893	1.09648	6.60694	0.613762	1.43219	1.80302	2.208	2.12814	2.03236	3.94457	4.2462	3.34195	2.60615	3.22107	1.94089	3.95728	5.42434	3.26424	1.28299	2.12283	3.84424	2.58937	1.98451	2.43945	1.70675	0.359509	1.08599	1.9427	1.3726	0.0614341	0.0454333	0.252717	0.465686	0.143642	0.0476721	0.108074
A8JHQ7	Small rab-related GTPase RABD1	15	1	1	1	1.28233	5.29664	12.7057	2.31206	3.49945	17.2187	2.0893	4.74242	12.2462	0.42462	2.03236	3.40408	3.19154	1.28233	5.01187	4.40555	1.49968	4.7863	5.01187	1.59956	4.40555	6.42824	7.67674	6.35929	1.95369	3.16191	3.56384	3.67233	2.68442	2.94049	2.66887	0.966199	1.6608	1.83343	1.87669	0.180041	0.235252	0.152844	0.33013	0.378883	0.337784	0.313935
A8JEP4	Sulfite oxidase SUOX1	15	1	1	1	5.91562	4.05509	2.67917	6.91831	5.29664	2.99226	9.2045	5.54626	3.83707	2.07014	0.887156	0.831764	3.13329	6.91831	3.28095	4.16869	7.37904	4.65586	4.57088	7.58578	6.08135	4.21662	5.06907	6.19594	1.26302	4.44418	5.4012	6.07934	2.07609	2.34172	2.63132	0.336878	2.15192	2.43328	2.60391	0.0265335	0.0233269	0.0304413	0.550413	0.0381158	0.0239041	0.0123945
A8IK91	Translocon component Tic40-related protein TIC40	15	1	1	1	0.127057	0.570164	0.83946	0.110662	0.285759	0.143219	0.0963829	0.0420727	0.111686	1.40605	1.51356	1.61436	0.346737	0.452898	0.870964	0.11272	0.20893	0.194089	0.0602559	0.119124	0.0559757	0.512227	0.17988	0.0833806	1.51132	0.556866	0.171913	0.078452	-0.965144	-2.47489	-3.58414	0.595812	-0.844598	-2.54025	-3.67205	0.0786322	0.000107738	1.6855e-06	0.00104984	0.0845595	9.63448e-05	3.28626e-05
A8IY85	1-deoxy-D-xylulose 5-phosphate reductoisomerase DXR1	14	1	1	1	0.359749	0.283139	0.428549	0.30761	0.127057	0.359749	0.270396	0.135519	0.505825	1.07647	1.15878	1.83654	0.363078	0.356451	0.359749	0.319154	0.322107	0.158489	0.30479	0.334195	0.331131	0.357146	0.264805	0.303913	1.35726	0.35976	0.266583	0.323372	-1.48542	-1.917	-1.71827	0.440697	-1.47489	-1.90734	-1.62873	0.00010624	0.000477662	0.003003	0.212083	0.0273665	0.0134767	0.0230387
A8J6S7	26S proteasome regulatory subunit RPN2	14	1	1	1	2.37684	3.43558	1.78649	3.69828	6.30957	3.01995	5.54626	4.96592	3.69828	1.13763	1.77011	1.57036	3.22107	2.83139	0.895365	4.87529	3.56451	2.65461	4.05509	3.66438	2.24905	2.53297	4.3426	4.73682	1.4927	2.31594	3.69813	3.32284	1.34083	2.11856	2.24392	0.577924	1.2116	1.8868	1.73242	0.0336081	0.0290162	0.00237893	0.0576118	0.155281	0.00415948	0.0185725
A8IR41	26S proteasome regulatory subunit RPT4	14	1	1	1	0.92045	1.01859	1.87068	0.758578	1.30617	1.14815	0.328095	0.231207	0.801678	0.972747	1.18032	1.39316	0.809096	0.737904	1.21339	1.05682	1.0666	1.33045	1.18032	0.758577	0.539511	1.26991	1.07097	0.45366	1.18208	0.92013	1.15129	0.826136	0.344723	0.0989147	-1.14032	0.241322	-0.120091	0.20325	-0.275548	0.421584	0.685246	0.0362235	0.207944	0.843319	0.510046	0.21001
A8ICB0	40 kDa translocon at mitochondrial outer envelope membrane TOM40	14	1	1	1	1.27057	1.10662	1.28233	0.903649	0.534564	0.625173	1.67494	0.334195	0.912011	1.69044	0.954993	1.55597	1.58489	1.41906	1.11686	1.39316	1.24738	1.03753	1.69044	1.36773	1.07647	1.21984	0.687795	0.973716	1.40047	1.3736	1.22602	1.37821	0.286695	-0.539948	-0.0384267	0.485908	0.457967	0.293986	0.462797	0.0178938	0.0482504	0.949277	0.151222	0.312768	0.477424	0.352907
A8IUV7	60S ribosomal protein L13 RPL13	14	1	1	1	1.25892	1.20226	2.70396	0.356451	0.349945	0.328095	0.102802	0.0554626	0.121339	1.33045	1.09648	1.08643	1.10662	1.23595	2.31206	0.448746	0.420727	0.704693	0.270396	0.291072	0.524807	1.72172	0.344831	0.093201	1.17112	1.55154	0.524722	0.362092	0.783847	-1.53604	-3.42351	0.227888	0.633705	-0.930376	-1.46557	0.215835	1.75929e-07	1.30907e-06	0.0983672	0.180934	0.00902165	0.00247553
A8IRK2	Acid phosphatase (Fragment) FAP160	14	1	1	1	1.20226	1.1272	1.22462	1.55597	1.80302	0.990832	1.28233	0.529663	0.946237	0.912011	1.15878	1.45881	1.2942	1.61436	0.691831	2.01372	1.80302	1.13763	1.36773	1.10662	0.30761	1.18469	1.44994	0.91941	1.17653	1.20013	1.65146	0.927321	0.244513	0.535992	-0.121219	0.234543	0.263189	0.723739	-0.10886	0.00330468	0.13455	0.73	0.326705	0.595507	0.0271925	0.590823
A8JD06	Agmatine iminohydrolase AIH2	14	1	1	1	5.39511	12.0226	6.08135	16.7494	23.7684	19.2309	19.4089	25.3513	20.7014	0.544503	1.51356	1.39316	14.8594	7.24436	4.83059	36.3078	17.7011	12.3595	32.8095	18.7068	13.9316	7.83303	19.9163	21.8205	1.15041	8.9781	22.1228	21.816	2.96957	4.31587	4.44761	0.202144	3.16641	4.46746	4.44731	0.0314528	0.000773778	0.000322154	0.647699	0.00441208	0.00220813	0.00318271
A8HZZ4	Alanine aminotransferase AAT1	14	1	1	1	0.343558	0.387258	0.316228	0.12942	0.359749	0.187068	0.188799	0.201372	0.293765	0.363078	0.758578	1.28233	0.972747	0.801678	0.239883	0.544503	0.510505	0.210863	0.580764	0.359749	0.109648	0.349014	0.225412	0.227979	0.801329	0.671436	0.421957	0.350054	-1.51864	-2.14936	-2.13303	-0.319534	-0.574678	-1.24483	-1.51435	6.07563e-06	0.000362673	2.00108e-05	0.496985	0.251044	0.130449	0.0920751
A8J5Z8	Aldehyde dehydrogenase ALD1	14	1	1	1	2.60615	2.83139	3.31131	4.87529	4.20727	4.57088	6.30957	5.10505	6.08135	0.963829	0.660694	2.55859	3.25087	3.16228	1.11686	6.0256	8.09096	2.60615	6.54636	9.20449	2.75423	2.91629	4.55114	5.83199	1.39437	2.51	5.57424	6.16836	1.54413	2.18623	2.54399	0.479613	1.32769	2.47877	2.62489	0.000770402	5.14317e-05	0.000197183	0.539576	0.12305	0.00297264	0.00149954
Q2HZ22	Apoferredoxin FDX5	14	1	1	1	0.175388	1.08643	26.0615	0.175388	0.954993	1.2942	0.465586	0.0724436	3.31131	11.1686	2.07014	18.8799	0.244343	0.794328	1.64437	0.570164	1.04713	1.5417	0.376704	0.387258	0.981748	9.10778	0.808192	1.28311	10.7062	0.894348	1.053	0.581903	3.1871	-0.30723	0.359649	3.42038	-0.161092	0.0745026	-0.781149	0.39321	0.593558	0.795187	0.116387	0.923638	0.858339	0.714948
A8HYR6	C1 subunit of the circadian RNA-binding protein CHLAMY 1 CRB1	14	1	1	1	0.83946	0.946237	0.636796	0.340408	1.10662	0.280543	0.288403	0.394457	0.267917	1.10662	3.01995	0.83946	0.619441	0.448745	0.92045	0.331131	0.258226	0.648634	0.559758	0.255859	0.122462	0.807498	0.575859	0.316926	1.65535	0.662879	0.412664	0.312693	-0.30847	-0.796214	-1.65778	0.727132	-0.593184	-1.27696	-1.67718	0.101191	0.185975	6.37638e-05	0.393922	0.374228	0.192329	0.181368
A8JC40	Centrin VFL2	14	1	1	1	11.3763	11.1686	15.9956	7.44732	7.37904	11.9124	8.3946	6.36796	10.7647	1.99526	1.55597	0.619441	7.24436	6.02559	21.2814	3.01995	4.48745	15.5597	3.37287	3.31131	12.4738	12.8468	8.91293	8.50907	1.39022	11.5171	7.68902	6.38601	3.68334	3.1559	3.089	0.475316	3.52571	2.9428	2.67491	0.00167451	0.00618807	0.00410264	0.390613	0.00227141	0.0059444	0.00379303
Q6QJE1	Chloroplast ATP-binding protein Sabc	14	1	1	1	7.65597	9.63829	6.25173	8.3946	7.65597	6.66807	7.11213	8.16582	5.01187	0.787046	0.524808	0.353183	12.3595	19.5884	18.0302	9.54993	13.3045	13.4276	7.72681	12.5893	11.0662	7.84866	7.57288	6.76328	0.555012	16.6594	12.094	10.4608	2.97245	2.92084	2.75772	-0.849409	4.05826	3.59622	3.38692	0.00222567	0.000193598	0.00340731	0.0242879	0.00257827	0.00241642	0.00398653
A8J758	Chloroplast SRP54 subunit of signal recognition particle	14	1	1	1	0.328095	0.912011	0.310456	0.212814	0.331131	0.20893	0.220801	0.452898	0.210863	1.36773	1.49969	0.591562	0.255859	0.946237	0.353183	0.124738	0.143219	0.195884	0.0937562	0.636795	0.263027	0.516854	0.250958	0.294854	1.15299	0.518426	0.154614	0.331193	-0.952171	-1.99448	-1.76193	0.205382	-0.94779	-2.69326	-1.59426	0.0708618	4.83663e-05	0.000874201	0.61782	0.357904	0.0257565	0.132171
A8JD56	Chloroplast trigger factor TIG1	14	1	1	1	0.428549	0.636796	0.549541	0.244343	0.253513	0.280543	0.231207	0.133045	0.529663	1.02802	0.903649	1.25892	0.559758	0.648635	0.625173	0.816583	0.496592	0.501187	0.879023	0.816583	0.444631	0.538295	0.259466	0.297972	1.06353	0.611188	0.604788	0.713412	-0.893531	-1.94638	-1.74675	0.0888609	-0.710311	-0.7255	-0.487192	0.00157127	2.77716e-07	0.00416363	0.574595	0.0294406	0.050836	0.0836385
Q84X75	CR051 protein	14	1	1	1	0.642688	0.824138	1.23595	0.127057	0.405508	0.30761	0.131826	0.148594	0.319154	0.954993	0.937562	1.44544	0.744732	0.625173	0.691831	0.18197	0.195884	0.157036	0.165959	0.105682	0.109648	0.900924	0.280059	0.199858	1.11266	0.687245	0.178297	0.127096	-0.150522	-1.8362	-2.32295	0.154019	-0.541103	-2.48765	-2.97601	0.602564	0.000908804	0.000180944	0.535644	0.168626	0.00537208	0.00436708
A8IZ72	Dehydroquinate dehydratase SHKD1	14	1	1	1	0.895365	3.59749	2.14783	0.809096	2.42103	2.03236	0.809096	2.55859	1.57036	0.862979	3.13329	2.07014	0.903649	0.990832	1.2942	1.02802	0.83946	0.928967	0.990832	0.816582	0.772681	2.21356	1.75416	1.64601	2.02214	1.06289	0.932148	0.860032	1.14637	0.810781	0.718977	1.01588	0.0879956	-0.10137	-0.217538	0.19506	0.195422	0.271148	0.194104	0.872635	0.813578	0.690776
A8JAP4	Dolichyl-diphosphooligosaccharide-protein glycosyltransferase GTR26	14	1	1	1	0.483059	0.570164	0.946237	0.554626	0.613762	0.954993	0.42462	0.134276	0.972747	0.515229	0.77983	1.01859	1.45881	0.963829	0.946237	1.05682	0.586138	0.90365	0.440555	0.524808	0.963829	0.666487	0.707793	0.510548	0.771217	1.12296	0.848869	0.643064	-0.585352	-0.4986	-0.969882	-0.374792	0.167307	-0.236387	-0.636966	0.0787951	0.079213	0.117313	0.190651	0.767566	0.555796	0.438664
A8I232	Eukaryotic initiation factor EIF2G	14	1	1	1	0.954993	0.794328	0.751623	1.11686	1.14815	0.77983	0.685488	0.280543	0.731139	1.22462	0.559758	1.04713	0.744732	2.39883	0.564937	2.01372	2.24905	1.39316	2.0893	1.22462	1.31826	0.833648	1.01495	0.565724	0.943834	1.23617	1.88531	1.54406	-0.26249	0.0214073	-0.821831	-0.0833946	0.305874	0.914803	0.626725	0.0548338	0.905226	0.0386778	0.791513	0.987418	0.137496	0.362283
Q6PSL4	Fe-hydrogenase assembly protein HydG	14	1	1	1	1.61436	4.52898	7.04693	3.13329	9.54993	10.5682	3.04789	2.35505	12.7057	1.57036	3.90841	3.40408	1.13763	1.65959	2.10863	2.1677	2.18776	3.04789	5.01187	3.13328	3.90841	4.39676	7.75046	6.03623	2.96095	1.63528	2.46779	4.01785	2.13644	2.95428	2.59365	1.56606	0.709538	1.30322	2.00643	0.0964523	0.0440894	0.206161	0.0508259	0.299138	0.111824	0.0106381
A8I495	Flagellar associated protein FAP204	14	1	1	1	1.09648	1.14815	1.1695	1.08643	1.27057	1.01859	0.474242	0.299226	0.625173	0.954993	1.08643	1.14815	1.1272	1.35519	0.809096	1.24738	1.23595	1.20226	0.731139	0.801678	0.801678	1.13804	1.1252	0.466214	1.06319	1.09716	1.22853	0.778165	0.186556	0.170178	-1.10094	0.0884006	0.133775	0.296935	-0.361852	0.00311791	0.171629	0.00477893	0.329451	0.606163	0.0408537	0.0572867
Q7XXT3	Glutamate dehydrogenase gdh	14	1	1	1	7.44732	2.48886	5.91562	14.3219	4.74242	13.4277	14.0605	6.30957	12.8233	0.711214	0.310456	0.937562	9.81748	6.42688	7.87046	19.4089	14.8594	9.54993	17.378	20.893	14.5881	5.28393	10.8307	11.0645	0.653077	8.03827	14.606	17.6197	2.40161	3.43705	3.46786	-0.614675	3.00689	3.86849	4.13912	0.0431332	0.0323467	0.0138473	0.131424	0.0511086	0.0334253	0.0100804
A8J2W0	Glutamic-gamma-semialdehyde dehydrogenase GSD1	14	1	1	1	0.340408	0.246604	0.390841	1.45881	1.22462	1.0666	1.27057	1.25892	1.10662	0.501187	0.679204	1.24738	2.16771	0.92045	0.524808	3.10456	1.43219	0.946238	3.83707	1.48594	0.195885	0.325951	1.25001	1.21204	0.809258	1.20432	1.82766	1.83963	-1.61727	0.321938	0.277438	-0.305328	0.26822	0.869999	0.879417	9.03286e-05	0.0932389	0.0159338	0.444346	0.94307	0.20501	0.664987
A8IUL5	Importin beta IPB2	14	1	1	1	0.824138	0.717794	0.554626	1.1272	1.47231	0.440555	0.666807	0.192309	0.57544	0.862979	0.831764	1.35519	1.0666	1.03753	0.448746	1.83654	1.65959	1.10662	1.38038	1.23595	0.787046	0.698853	1.01335	0.478185	1.01664	0.850957	1.53425	1.13446	-0.51694	0.0191396	-1.06436	0.0238142	-0.232842	0.617533	0.182005	0.0184225	0.966982	0.0229612	0.926508	0.322923	0.0584042	0.679007
A8J6V1	Isocitrate dehydrogenase NAD-dependent IDH1	14	1	1	1	1.07647	1.18032	0.698232	1.24738	0.981748	1.00925	1.57036	0.711214	0.954993	1.11686	1.48594	1.1272	1.51356	1.20226	0.83946	2.22844	1.48594	1.11686	2.35505	1.30617	1.57036	0.985006	1.07946	1.07886	1.24333	1.1851	1.61041	1.74386	-0.0217954	0.110312	0.109503	0.314212	0.245003	0.687429	0.802285	0.9234	0.399436	0.773117	0.115403	0.472965	0.130899	0.0397094
A8IHH9	Lumen targeted protein PSBP6	14	1	1	1	0.685488	1.39316	1.28233	0.401791	0.666807	0.711214	0.337287	0.258226	0.704693	0.758578	1.09648	1.59956	1.2942	1.33045	1.23595	0.954993	0.731139	0.717795	0.862978	0.630957	0.685488	1.12033	0.59327	0.433402	1.15154	1.28687	0.801309	0.726475	0.163918	-0.753238	-1.20622	0.203562	0.363862	-0.31957	-0.461016	0.613131	0.0135785	0.0146226	0.568696	0.442748	0.40071	0.298306
A8JGJ6	Mg protoporphyrin IX S-adenosyl methionine O-methyl transferase CHLM	14	1	1	1	0.301995	0.255859	0.280543	0.100925	0.313329	0.114815	0.515229	0.237684	0.501187	0.685488	0.549541	1.58489	0.42462	0.529663	0.310456	0.448745	0.444631	0.16293	0.394457	0.270396	0.119124	0.279466	0.176356	0.418033	0.939974	0.42158	0.352102	0.261326	-1.83926	-2.50343	-1.25831	-0.0893072	-1.24612	-1.50593	-1.93608	7.01104e-07	0.0002759	0.00297865	0.862387	0.154209	0.108612	0.0870364
A8HRZ4	Mitochondrial cytochrome c oxidase subunit 4 13 kD COX4	14	1	1	1	7.37904	9.0365	10.4713	5.64937	8.55067	7.94328	9.37562	9.63829	7.58578	1.13763	0.758578	0.765597	5.49541	6.19441	12.5893	3.63078	8.01678	8.55067	3.37287	6.72977	7.31139	8.96228	7.38111	8.86656	0.887267	8.09303	6.73274	5.80468	3.16387	2.88384	3.14837	-0.17256	3.01668	2.75119	2.53722	0.000876265	0.00194862	0.000259227	0.418793	0.0150633	0.00332135	0.00183055
A8ID12	Mitochondrial F1F0 ATP synthase alpha subunit (Fragment) ATP1B	14	1	1	1	0.428549	1.07647	0.794328	0.549541	1.01859	0.679204	0.356451	0.353183	0.505825	0.895365	1.48594	1.39316	0.731139	0.801678	0.758578	0.870964	0.839459	0.903649	1.07647	0.862979	0.787046	0.766447	0.749112	0.405153	1.25815	0.763798	0.871357	0.90883	-0.383742	-0.416747	-1.30346	0.331307	-0.388737	-0.198664	-0.137918	0.281009	0.147249	0.000293687	0.231925	0.299773	0.53792	0.521896
A8IFE2	Mitochondrial pyruvate dehydrogenase complex E1 component alpha subunit PDC3	14	1	1	1	3.59749	3.28095	3.83707	5.64937	4.44631	5.70164	3.49945	3.76704	4.32514	2.46604	1.47231	3.22107	1.95884	2.96483	1.64437	3.63078	3.56451	2.96483	2.44343	3.94457	2.77971	3.57184	5.26578	3.86388	2.38647	2.18935	3.38671	3.05591	1.83667	2.39665	1.95005	1.25488	1.1305	1.75988	1.6116	8.98965e-05	0.000482001	0.000297683	0.0520142	0.0130203	0.0183527	0.0160383
A2PZD2	NAD-dependent epimerase/dehydratase EZY22	14	1	1	1	1.01859	1.1695	1.65959	0.539511	0.77983	0.751623	0.222843	0.231207	0.457088	0.483059	0.831764	0.724436	1.78649	0.801678	1.47231	1.51356	0.737904	1.31826	0.937562	0.413048	0.847227	1.28256	0.690321	0.303713	0.679753	1.35349	1.18991	0.732612	0.359025	-0.53466	-1.71922	-0.556918	0.436687	0.250849	-0.448878	0.217969	0.0150598	0.000817332	0.0360174	0.296381	0.57808	0.18093
Q6V9A8	NADH:ubiquinone oxidoreductase 49 kD subunit NUO7	14	1	1	1	3.10456	4.92039	5.44503	4.65586	7.65597	8.55067	5.01187	6.91831	10.7647	0.432514	0.831764	1.87068	6.13762	4.2462	3.0479	10.0925	8.79023	5.39511	9.37562	9.63829	6.19441	4.48999	6.95416	7.56494	1.04499	4.47724	8.09262	8.40277	2.16671	2.79788	2.91933	0.0634843	2.16261	3.01661	3.07087	0.00791879	0.00720451	0.0178367	0.921465	0.0435855	0.0220396	0.0367332
A8I9L1	Nucleoredoxin 1 NRX1	14	1	1	1	0.981748	2.10863	1.52757	0.895365	1.80302	0.809096	0.586138	1.07647	0.469894	0.711214	1.21339	0.501187	1.57036	1.22462	2.83139	1.15878	1.18032	1.97697	1.01859	1.40605	2.35505	1.53931	1.16916	0.710832	0.808597	1.87546	1.43869	1.59323	0.622288	0.225472	-0.492419	-0.306508	0.907242	0.524755	0.671954	0.172735	0.622835	0.194749	0.416216	0.0908023	0.381179	0.326586
A8JBF2	Organellar elongation factor P EFP1	14	1	1	1	0.413047	0.698232	1.20226	0.121339	0.201372	0.366438	0.0672977	0.0937562	0.103753	1.18032	1.77011	1.1695	0.591561	0.554626	1.24738	0.0879022	0.0570164	0.207014	0.0608135	0.0366438	0.0218776	0.771181	0.229716	0.0882689	1.37331	0.797857	0.117311	0.0397783	-0.374858	-2.12207	-3.50195	0.457657	-0.325798	-3.09159	-4.65188	0.377469	0.000436241	1.21357e-07	0.13307	0.333624	0.00386568	0.00268326
A8JHP0	Oxidoreductase-like protein CPLD35	14	1	1	1	0.963829	0.887156	1.23595	2.85759	2.01372	2.75423	1.92309	1.28233	1.65959	0.413047	0.787046	1.80302	3.94457	2.24905	0.787045	7.17794	1.92309	1.43219	5.49541	2.12814	1.43219	1.02898	2.54185	1.62167	1.00104	2.32689	3.51107	3.01858	0.0412112	1.34588	0.69748	0.00149542	1.2184	1.81191	1.59387	0.797779	0.00438902	0.0287453	0.998127	0.229958	0.0875545	0.0758584
A8J6K8	Photosystem I reaction center subunit psaK PSAK	14	1	1	1	0.376704	0.549541	0.613762	0.180302	0.248886	0.0972747	0.158489	0.0660693	0.123595	1.1272	0.794328	1.1272	0.691831	0.831764	0.77268	0.307609	0.267917	0.296483	0.353183	0.185353	0.258226	0.513336	0.175487	0.116051	1.01624	0.765425	0.29067	0.265587	-0.962026	-2.51056	-3.10717	0.0232431	-0.385667	-1.78255	-1.91274	0.00234498	4.70335e-05	5.1481e-06	0.890705	0.124132	0.00378471	0.00512462
A8JHN9	Photosystem I reaction center subunit V (Fragment) PSAG	14	1	1	1	0.122462	0.380189	0.390841	0.115878	0.0937562	0.0937562	0.222843	0.0903649	0.130617	1.19124	1.11686	1.09648	0.448745	0.316228	0.483059	0.0524807	0.0862979	0.0452898	0.0383707	0.0928966	0.0229087	0.297831	0.10113	0.147942	1.13486	0.416011	0.0613561	0.051392	-1.74744	-3.30572	-2.7569	0.182516	-1.26531	-4.02665	-4.28231	0.00132202	2.71608e-08	2.65366e-05	0.00942683	0.00056227	4.85043e-06	8.47973e-06
P22666	Photosystem II reaction center protein H psbH	14	1	1	1	13.5519	10.2802	13.9316	20.1372	9.0365	16.4437	16.293	7.87046	12.1339	0.359749	0.413047	0.510505	48.7529	9.72747	31.6228	35.6451	13.9316	27.7971	25.1189	15.5597	18.3654	12.5879	15.2058	12.0991	0.427767	30.0344	25.7913	19.6813	3.65396	3.92655	3.59683	-1.2251	4.90854	4.68881	4.29875	0.000562498	0.0121321	0.0103009	0.0002042	0.0474779	0.015942	0.00108956
A8HVJ9	Photosystem II stability/assembly factor HCF136 (Fragment)	14	1	1	1	0.147231	0.231207	0.334195	0.0440555	0.121339	0.128233	0.0981748	0.0809096	0.210863	0.963829	1.1695	1.31826	0.251189	0.190546	0.265461	0.0613762	0.0972747	0.103753	0.0879023	0.125893	0.0751623	0.237544	0.0978758	0.129982	1.15053	0.235732	0.0874679	0.096319	-2.07373	-3.3529	-2.94361	0.202297	-2.08478	-3.5151	-3.37604	0.000146733	4.77423e-06	2.84487e-05	0.216797	0.00133492	0.000573932	0.000571671
A8HVP7	Plastid ribosomal protein L10 PRPL10	14	1	1	1	1.83654	1.7378	3.49945	0.461318	0.751623	0.737904	0.280543	0.564937	1.22462	1.33045	1.33045	1.87068	1.39316	1.35519	1.61436	0.816583	0.903649	0.691831	0.619441	0.77983	1.00925	2.35793	0.650282	0.690032	1.51053	1.45424	0.804021	0.802841	1.23752	-0.620863	-0.535265	0.595055	0.540261	-0.314695	-0.316813	0.0763043	0.0208686	0.329787	0.0471018	0.176679	0.17109	0.521608
A8JE35	Plastid ribosomal protein L3 PRPL3	14	1	1	1	0.122462	0.210863	0.343558	0.060256	0.0409261	0.0291072	0.0253513	0.0319154	0.0349945	1.49969	1.09648	1.34276	0.246604	0.260615	0.340408	0.10666	0.0625173	0.0529663	0.0501187	0.0608135	0.0505825	0.225627	0.0434297	0.0307537	1.31298	0.282543	0.0740477	0.0538382	-2.14799	-4.52517	-5.02309	0.392841	-1.82346	-3.7554	-4.21523	0.00027176	4.86518e-08	4.4456e-10	0.0559721	0.00178058	0.000558805	0.000449889
A8HRV2	Predicted protein (Fragment)	14	1	1	1	1.55597	0.946237	0.428549	6.0256	1.55597	1.77011	3.98107	2.01372	1.23595	0.111686	0.405508	0.679204	15.417	1.49968	0.597035	32.2107	4.32514	2.07014	16.1436	4.13048	1.7378	0.976917	3.11722	2.41025	0.398799	5.83791	12.8687	7.33729	-0.0336918	1.64026	1.26918	-1.32626	2.54545	3.68579	2.87525	0.946921	0.219456	0.159353	0.0214112	0.309169	0.056966	0.0100211
A8JH01	Predicted protein	14	1	1	1	0.816582	0.544503	0.787046	1.72187	2.18776	2.63027	2.22844	3.66438	2.99226	0.619441	1.09648	2.05116	1.80302	0.809096	0.49204	4.16869	2.99227	1.43219	2.96483	2.35505	1.83654	0.716044	2.17997	2.96169	1.25569	1.03472	2.86438	2.38547	-0.481881	1.12431	1.56642	0.328485	0.0492372	1.51822	1.25428	0.0300905	0.0108292	0.00910932	0.576322	0.587091	0.022859	0.103936
A8JDK2	Predicted protein	14	1	1	1	0.704693	0.405508	0.42462	0.758578	0.691831	0.704693	1.15878	0.912011	1.02802	0.895365	0.787046	0.505825	0.619441	0.313329	0.772681	0.420727	0.301995	0.57544	0.501187	0.363078	0.809096	0.511607	0.718367	1.03293	0.729412	0.568483	0.432721	0.557787	-0.966892	-0.477207	0.0467489	-0.455195	-0.81481	-1.20849	-0.842214	0.00722818	0.000160944	0.668052	0.0801673	0.0857018	0.0253988	0.0507279
A8JFZ7	Predicted protein	14	1	1	1	1.03753	2.77971	2.80543	1.57036	3.31131	4.16869	3.80189	8.87156	5.05825	0.244343	0.744732	0.267917	1.87068	2.46604	5.49541	2.99226	4.74242	8.16583	2.48886	2.88403	7.58578	2.20756	3.01679	5.91057	0.418997	3.27738	5.30017	4.31955	1.14245	1.59301	2.5633	-1.25499	1.71254	2.40604	2.11088	0.107964	0.0576756	0.032232	0.0234969	0.132569	0.103823	0.0868505
A8I341	Predicted protein	14	1	1	1	4.40555	5.19996	6.66807	7.17794	5.59758	10.1859	8.87156	11.695	12.3595	0.691831	2.22844	2.70396	6.30957	2.60615	1.38038	12.8233	4.32514	3.76704	12.942	5.97035	6.25173	5.42453	7.65381	10.9753	1.87474	3.43204	6.97183	8.38801	2.4395	2.93618	3.45619	0.906692	1.77907	2.80154	3.06833	0.00261621	0.00779252	0.000734822	0.22311	0.0330108	0.000427988	0.00929247
A8J1S8	Predicted protein	14	1	1	1	1.6293	3.04789	2.37684	2.1677	2.60615	2.07014	1.15878	3.53183	1.67494	0.954993	2.03236	1.57036	2.65461	2.26986	1.43219	3.83707	1.94089	1.47231	2.96483	1.22462	1.92309	2.35134	2.28133	2.12185	1.51924	2.11889	2.41676	2.03751	1.23349	1.18988	1.08532	0.603347	1.08331	1.27307	1.02681	0.0299819	0.0014765	0.194484	0.171461	0.116467	0.039323	0.0224264
A8JGS5	Predicted protein	14	1	1	1	2.29087	0.83946	0.496592	1.13763	0.636796	1.13763	1.87068	1.45881	1.19124	2.60615	1.10662	1	0.816583	0.679204	0.981748	0.353183	0.809096	0.990832	0.60256	0.816582	1.31826	1.20897	0.970683	1.50691	1.57093	0.825845	0.717704	0.912466	0.273783	-0.0429276	0.591596	0.651615	-0.276058	-0.47854	-0.132157	0.72326	0.869133	0.0622899	0.332677	0.694076	0.288289	0.609028
A8ITZ0	Predicted protein	14	1	1	1	0.870964	1.41906	1.87068	1.8197	1.72187	2.42103	0.972747	1.45881	2.208	0.855067	0.954993	1.80302	1.03753	1.57036	0.731139	2.63027	2.24905	1.45881	1.57036	2.208	1.58489	1.3869	1.98753	1.54652	1.20436	1.11301	2.11271	1.78775	0.471865	0.990979	0.629027	0.268266	0.154467	1.0791	0.838148	0.251728	0.0106751	0.20286	0.534067	0.934622	0.027266	0.165662
A8HPL4	Predicted protein	14	1	1	1	10.8643	9.90832	7.58578	19.2309	12.2462	12.2462	23.3346	17.7011	12.1339	2.58226	0.83946	0.465586	7.24436	8.24138	21.4783	9.0365	17.2187	26.7917	10.2802	18.8799	30.479	9.45279	14.5744	17.7232	1.29577	12.3213	17.6823	19.8797	3.24074	3.86537	4.14757	0.373808	3.62309	4.14423	4.31322	0.000968125	0.00431197	0.00664261	0.673724	0.0420858	0.0104716	0.0110416
A8IWT7	Predicted protein	14	1	1	1	3.0761	7.7983	5.19996	2.14783	6.60694	4.32514	1.75388	5.64937	2.85759	0.765597	1.18032	0.937562	3.49945	3.94457	5.86138	2.85759	4.20726	4.57088	3.28095	5.19996	2.03236	5.35812	4.35997	3.42028	0.96116	4.43514	3.87858	3.50442	2.42173	2.12432	1.77411	-0.0571517	2.14898	1.95553	1.80918	0.0331639	0.0594208	0.105079	0.762974	0.0170845	0.0278785	0.126197
A8HMW6	Predicted protein	14	1	1	1	1.95885	1.90546	1.58489	3.49945	2.67917	2.80543	2.53513	2.72898	3.04789	1.0666	1.0666	0.801678	1.87068	2.75423	3.28095	2.83139	2.83139	3.7325	3.0761	2.14783	3.19154	1.8164	2.99468	2.77067	0.97829	2.63529	3.13176	2.80516	0.861082	1.5824	1.47023	-0.0316658	1.39796	1.64697	1.48808	0.00220244	0.00144189	0.000290814	0.817899	0.00609423	2.15763e-05	0.00495329
A8HNR8	Predicted protein	14	1	1	1	0.564937	0.608135	0.461318	0.510505	0.334195	0.515229	0.483059	0.420727	0.691831	1.02802	1.07647	0.824138	0.765597	0.524808	0.809096	0.30479	0.328095	0.444631	0.164437	0.37325	0.185353	0.544797	0.45331	0.531872	0.976206	0.699833	0.359172	0.241014	-0.876211	-1.14143	-0.910849	-0.0347419	-0.514916	-1.47725	-2.05281	0.000473934	0.000782995	0.00465092	0.773617	0.0392352	0.00132094	0.00274883
A8J3F8	Predicted protein	14	1	1	1	0.564937	0.515229	0.654636	0.263027	0.277971	0.218776	0.275423	0.185353	0.224906	1.13763	1.09648	0.751623	0.642688	0.654636	0.809096	0.21677	0.285759	0.229087	0.265461	0.183654	0.128233	0.578267	0.253258	0.228561	0.995243	0.70214	0.243872	0.192449	-0.790192	-1.98132	-2.12935	-0.0068798	-0.510169	-2.0358	-2.37745	0.000493941	1.9179e-06	7.7603e-06	0.970856	0.0735494	0.00433071	0.00426724
A8J525	Predicted protein	14	1	1	1	0.597035	0.60256	1.07647	0.465586	0.272898	0.559758	0.496592	0.698232	1.1272	1.14815	1.22462	1.1272	0.275423	0.226986	0.510505	0.349945	0.207014	0.711213	0.359749	0.224906	1.15878	0.758687	0.432747	0.774008	1.16666	0.337638	0.422724	0.581144	-0.398424	-1.2084	-0.36958	0.222379	-1.56645	-1.24221	-0.783033	0.203461	0.00255448	0.291043	0.0048984	0.00137201	0.014932	0.196877
A8J6R7	Predicted protein	14	1	1	1	5.86138	2.72898	2.01372	5.49541	5.39511	4.96592	6.13762	7.04693	6.60694	2.96483	3.49945	5.15229	3.98107	2.10863	2.10863	3.83707	3.16228	2.44343	4.16869	2.99227	2.35505	3.53469	5.28548	6.59716	3.87219	2.73278	3.14759	3.172	1.82159	2.40203	2.72185	1.95315	1.45037	1.65425	1.66539	0.0985027	1.22503e-05	2.86236e-05	0.0120392	0.0148483	0.000635991	0.000932968
A8J8V6	Predicted protein	14	1	1	1	1.21339	2.44343	3.46737	0.895365	1.64437	1.77011	0.704693	0.666807	2.31206	1.5417	2.22844	1.45881	0.816582	1.19124	2.07014	0.474242	0.343558	1	0.758578	0.570164	0.679204	2.37473	1.43662	1.22785	1.74298	1.35932	0.605933	0.669315	1.24776	0.522674	0.29614	0.801559	0.442887	-0.722769	-0.579242	0.102507	0.185058	0.69591	0.0381687	0.389651	0.0897943	0.0802664
A8J8I4	Predicted protein	14	1	1	1	0.539511	0.648634	0.698232	0.586138	0.895365	0.642688	0.660694	0.724436	0.448745	1.88799	1.69044	1.92309	0.559758	0.847227	0.380189	0.77983	0.912011	0.691831	0.57544	0.77983	0.666807	0.628792	0.708064	0.611292	1.83384	0.595725	0.794557	0.674026	-0.669344	-0.498049	-0.710067	0.874869	-0.747282	-0.331777	-0.569124	0.0013767	0.0372571	0.00955614	0.00032475	0.0241135	0.0155877	0.00407449
A8JEA7	Predicted protein	14	1	1	1	0.772681	0.83946	0.457088	1.7378	0.831764	1.0666	1.24738	0.654636	0.636796	1.22462	0.879022	0.862979	1.0666	1.14815	0.42462	1.34277	1.15878	0.809096	0.744732	0.534564	1.28233	0.689743	1.21205	0.846272	0.988872	0.87979	1.10355	0.853876	-0.535869	0.277453	-0.240807	-0.0161438	-0.184769	0.142147	-0.227902	0.058112	0.478377	0.486242	0.929382	0.768548	0.6855	0.513018
A8JGI8	Predicted protein	14	1	1	1	3.7325	5.15229	4.87529	3.10456	3.98107	4.92039	2.05116	3.43558	3.63078	0.862979	1.01859	1.23595	4.87528	6.0256	4.44631	2.44343	3.16228	3.37287	2.51189	2.93765	2.29087	4.58669	4.00201	3.03917	1.03917	5.11573	2.99286	2.58014	2.19745	2.00072	1.60368	0.0554347	2.35494	1.58153	1.36745	0.00117505	0.00460539	0.014838	0.735543	0.00183398	0.0245555	0.00408488
A8JAX9	Predicted protein	14	1	1	1	1.2942	3.04789	1.44544	2.22844	3.59749	1.90546	2.42103	3.22107	1.72187	0.630957	1.41906	0.787046	2.22844	1.23595	0.954993	6.0256	3.8019	2.93765	6.79203	2.93765	3.0761	1.92918	2.57713	2.45466	0.945687	1.47313	4.25505	4.26859	0.947986	1.36577	1.29552	-0.0805657	0.55888	2.08917	2.09376	0.173041	0.0383666	0.0283405	0.832697	0.399243	0.0350311	0.0145358
A8J995	Predicted thylakoid lumen protein	14	1	1	1	0.619441	0.787046	1.1695	0.380189	0.291072	0.42462	0.180302	0.0879023	0.185353	1.0666	0.92045	1.23595	0.816582	0.737904	1.04713	0.648635	0.809096	0.831764	0.608135	0.685488	0.698233	0.858662	0.365294	0.151186	1.07433	0.867205	0.763165	0.663952	-0.219838	-1.45287	-2.72561	0.103438	-0.205555	-0.389934	-0.590849	0.434222	8.56788e-05	1.15283e-05	0.460608	0.568286	0.142159	0.0377345
A8IHI1	Protein disulfide isomerase PDI4	14	1	1	1	0.428549	0.529663	0.77983	1.1272	3.56451	1.69044	1.48594	1.57036	2.67917	1.1695	0.744732	1.51356	0.737904	1.52757	0.519996	2.31207	3.49945	1.65959	2.37684	3.16228	1.44544	0.579347	2.12738	1.91182	1.1426	0.928489	2.49037	2.32819	-0.7875	1.08908	0.934948	0.192317	-0.107044	1.31636	1.21921	0.0157459	0.200699	0.076672	0.556215	0.435575	0.00307553	0.0102121
A8IRQ1	Ribose-5-phosphate isomerase RPI1	14	1	1	1	11.0662	11.695	10.3753	9.28966	8.3946	8.31764	7.04693	5.49541	8.01678	4.13048	2.33346	2.96483	2.07014	2.65461	3.98107	2.67917	4.2462	3.40408	2.58226	2.93765	3.49945	11.0455	8.6673	6.85304	3.14292	2.90194	3.44315	3.00645	3.46539	3.11558	2.77674	1.65211	1.53702	1.78373	1.58806	1.23113e-05	1.62658e-05	0.00134226	0.015206	0.0288636	0.000347295	0.00989849
A8J768	Ribosomal protein S14 RPS14	14	1	1	1	2.48886	3.53183	11.695	1.05682	1.08643	1.65959	0.42462	0.244343	1.55597	2.31206	2.77971	4.2462	1.43219	1.58489	2.208	0.824138	0.597035	1.03753	0.698233	0.570164	1.09648	5.90523	1.26761	0.741643	3.11266	1.7417	0.819567	0.788292	2.56199	0.342111	-0.431203	1.63815	0.800492	-0.287066	-0.343199	0.167201	0.244235	0.563239	0.0222365	0.256616	0.68746	0.695279
A8J6A0	Small rab-related GTPase RABF1	14	1	1	1	0.887156	3.16228	3.28095	1.18032	3.01995	2.63027	1.40605	2.18776	2.46604	0.139316	0.49204	0.263027	8.79022	3.01995	10.1859	7.04693	5.86138	7.37904	10.3753	5.54626	7.87046	2.44346	2.27685	2.01995	0.298127	7.33203	6.76245	7.93067	1.28893	1.18704	1.01432	-1.746	2.87421	2.75755	2.98744	0.13748	0.0846586	0.0324472	0.00245271	0.0310436	0.0427993	0.00976504
A8HQ72	SR protein factor SRP35	14	1	1	1	0.501187	0.636796	0.981748	0.183654	0.49204	0.201372	0.239883	0.083946	0.549541	1.52757	1.85353	1	0.226986	0.483059	0.469894	0.188799	0.253513	0.398107	0.0549541	0.100925	0.111686	0.706577	0.292355	0.291123	1.46037	0.393313	0.28014	0.0891885	-0.501082	-1.77421	-1.7803	0.54633	-1.34625	-1.83578	-3.487	0.109535	0.0021025	0.00660235	0.137784	0.040957	0.0133876	0.00600978
A8I2E0	Superoxide dismutase MSD1	14	1	1	1	3.46737	6.98232	6.60694	4.69894	6.54636	8.09096	4.61318	8.47227	5.70164	0.246604	0.519996	0.580764	16.293	6.19441	8.70964	14.8594	13.0617	11.272	11.1686	15.8489	13.4276	5.68554	6.44542	6.26236	0.449121	10.399	13.0643	13.4817	2.5073	2.68827	2.64671	-1.15482	3.37837	3.70756	3.75293	0.0136446	0.00514415	0.0101765	0.00584453	0.0025288	0.00665164	0.0299638
A8I9R1	Threonine deaminase THD1	14	1	1	1	0.16293	0.405508	0.283139	0.597035	0.270396	0.398107	0.452898	0.275423	0.648634	0.92045	1.28233	1.13763	0.420727	0.340408	0.49204	0.401791	0.461317	0.322107	0.416869	0.654636	0.436516	0.283859	0.421846	0.458985	1.11347	0.417725	0.395072	0.502674	-1.81675	-1.24521	-1.12348	0.155062	-1.25938	-1.33981	-0.992306	0.000515277	0.00369061	0.00738728	0.341312	0.00507438	0.00649016	0.035273
A8IXV0	Thylakoid lumen protein	14	1	1	1	0.972747	1.18032	1.72187	0.465586	1.05682	0.824138	0.177011	0.559758	0.60256	0.60256	0.870964	1.31826	1.75388	1.65959	1.38038	0.737904	1.15878	0.648634	0.237684	0.642688	0.248886	1.29165	0.782181	0.446443	0.930593	1.59795	0.848439	0.376419	0.36921	-0.354426	-1.16345	-0.103777	0.676223	-0.237118	-1.40959	0.261574	0.274	0.0149519	0.75621	0.168078	0.580873	0.0715923
A8IA42	Uroporphyrinogen decarboxylase UROD2	14	1	1	1	1.72187	1.58489	3.13329	1.77011	2.12814	2.58226	1.70608	0.744732	4.74242	0.737904	0.619441	2.58226	2.65461	2.26987	1.85353	5.01187	4.16869	2.48886	4.7863	2.80543	2.37684	2.14668	2.16017	2.39774	1.3132	2.25933	3.88981	3.32286	1.10211	1.11114	1.26168	0.393089	1.1759	1.9597	1.73242	0.0813976	0.00783347	0.310494	0.647927	0.315559	0.0889746	0.155959
O20029	30S ribosomal protein S9 chloroplastic rps9	13	1	1	1	0.192309	0.288403	0.448745	0.15417	0.134276	0.224906	0.172187	0.0474242	0.101859	2.22844	1.75388	1.58489	0.141906	0.267917	0.288403	0.0954993	0.0870963	0.1	0.101859	0.092045	0.108643	0.309819	0.171117	0.107157	1.85574	0.232742	0.0941985	0.100849	-1.6905	-2.54694	-3.22221	0.891992	-2.1032	-3.40815	-3.30973	0.000766619	7.21694e-06	1.58851e-05	0.0113128	0.00192199	0.000967818	0.000997494
A8J1G8	40S ribosomal protein S6 RPS6	13	1	1	1	1.49969	1.99526	10.9648	0.642688	0.704693	2.70396	0.083946	0.0405508	1.49969	1.6293	1.23595	4.16869	1.15878	1.87068	2.51189	0.903649	0.963829	1.64437	0.554626	0.474242	1.51356	4.81991	1.35045	0.541394	2.34465	1.84712	1.17062	0.847476	2.26901	0.433436	-0.885249	1.22937	0.885274	0.227269	-0.238755	0.282103	0.632013	0.392848	0.217283	0.435444	0.708129	0.907943
Q8HTL2	50S ribosomal protein L2 chloroplastic rpl2	13	1	1	1	0.0937562	0.175388	0.30761	0.0765597	0.037325	0.0280543	0.0737904	0.030479	0.0539511	1.75388	1.45881	1.21339	0.177011	0.246604	0.251189	0.053951	0.0672977	0.0539511	0.0394457	0.0570164	0.0505825	0.192251	0.047313	0.0527401	1.47536	0.224934	0.0583999	0.0490149	-2.37893	-4.40162	-4.24495	0.561068	-2.15242	-4.09789	-4.35064	0.000204253	3.55177e-07	1.82748e-07	0.0383123	0.00185602	0.000891518	0.000851401
A8JD38	Amine oxidase AMX2	13	1	1	1	1.99526	1.21339	1.1272	12.5892	2.83139	4.61318	8.79023	5.7544	2.29087	0.816582	1.43219	0.654636	2.70396	0.648634	4.40555	20.1372	4.7863	10.666	17.5388	3.94457	5.7544	1.44528	6.67794	5.61183	0.967802	2.58605	11.8632	9.07926	0.531352	2.7394	2.48847	-0.0472159	1.37075	3.56842	3.18257	0.182108	0.131356	0.0699697	0.898435	0.169161	0.0456482	0.100088
A8IED9	Centromere/microtubule binding protein CBF5	13	1	1	1	0.549541	0.679204	0.816582	0.390841	0.744732	0.704693	0.175388	0.401791	0.654636	1.92309	2.53513	1.52757	0.376704	0.586138	0.787046	0.401791	0.474242	0.57544	0.383707	0.448745	0.711214	0.681776	0.613422	0.410605	1.99526	0.583296	0.483824	0.514555	-0.552631	-0.705048	-1.28418	0.996578	-0.7777	-1.04745	-0.958602	0.0145237	0.0259356	0.0130733	0.0273837	0.0800706	0.0310998	0.0341482
A8J6I8	Chloroplast processing enzyme CPE1	13	1	1	1	0.343558	0.30761	0.549541	1.43219	1.13763	1.44544	1.95885	1.35519	1.75388	1.72187	0.724436	1.64437	0.77268	0.794328	0.359749	1.58489	2.80543	1.25893	1.49968	2.0893	1.24738	0.400236	1.33842	1.6893	1.36356	0.642253	1.88308	1.61212	-1.32108	0.420529	0.75643	0.447377	-0.638787	0.913097	0.68896	0.00135094	0.0280853	0.0176996	0.319811	0.260711	0.0802718	0.198124
A8IW43	Cullin CUL3	13	1	1	1	1.87068	2.01372	0.539511	4.92039	6.36796	1.77011	4.20727	4.40555	2.53513	0.539511	0.619441	1.5417	4.09261	4.01791	0.591562	11.5878	11.695	1.94089	8.24138	9.2045	1.97697	1.47464	4.35282	3.71598	0.900217	2.90069	8.40788	6.47428	0.560362	2.12195	1.89374	-0.151655	1.5364	3.07174	2.69472	0.369121	0.0689288	0.0101945	0.771829	0.171366	0.0255519	0.0135969
A8HP93	Cycloartenol synthase CAS1	13	1	1	1	0.809096	2.88403	2.07014	3.40408	8.09096	6.66807	4.48745	3.7325	9.12011	2.0893	1.59956	1.70608	1.80302	1.94089	2.72898	4.36516	6.48634	6.98233	4.7863	6.48634	6.98233	1.92109	6.05437	5.78002	1.79831	2.15763	5.94461	6.08499	0.941925	2.59798	2.53107	0.846643	1.10945	2.57158	2.60525	0.201711	0.0219027	0.0469556	0.0058136	0.0124639	0.000454752	0.000119733
A8IT25	Cytoplasmic DExD/H-box RNA helicase DEH1	13	1	1	1	1.22462	0.758578	0.903649	2.42103	1.40605	1.25892	1.27057	0.49204	1.1695	1.10662	0.501187	1.22462	0.554626	1.77011	0.272898	2.18776	3.04789	1.34277	0.591561	0.912011	0.383707	0.962281	1.69533	0.977371	0.944142	0.865877	2.19281	0.629093	-0.0554698	0.76157	-0.033022	-0.0829236	-0.207765	1.13278	-0.668654	0.797695	0.129739	0.930685	0.815426	0.293474	0.0623944	0.14804
A8HPL8	Dihydrolipoamide dehydrogenase DLD2	13	1	1	1	0.519996	0.642688	0.937562	0.529663	0.428549	0.801678	0.169044	0.331131	0.325087	0.903649	1.07647	1.64437	0.83946	0.613762	0.717794	0.265461	0.340408	0.328095	0.165959	0.134277	0.30761	0.700082	0.58663	0.275088	1.20816	0.723672	0.311321	0.202615	-0.514404	-0.769477	-1.86204	0.272814	-0.466592	-1.68352	-2.30319	0.0727272	0.0206511	0.000166117	0.404838	0.28157	0.0262319	0.0206341
A8J280	Elongation factor-like protein (Fragment) EFG3	13	1	1	1	0.619441	0.505825	0.570164	0.597035	0.751623	0.376704	0.313329	0.275423	0.337287	1.08643	0.954993	0.928966	0.554626	0.937562	0.483059	0.787046	0.963829	0.654636	0.679203	0.440555	0.474242	0.565143	0.575121	0.30868	0.990128	0.658415	0.801837	0.531333	-0.823311	-0.798063	-1.69582	-0.0143126	-0.60293	-0.318619	-0.912311	0.000189171	0.0174564	2.75083e-06	0.849356	0.07109	0.141186	0.0158039
A8IIL1	EMP/nonaspanin domain family protein	13	1	1	1	0.231207	0.420727	0.337287	1.5417	0.457088	0.963829	0.113763	0.549541	0.131826	0.772681	0.724436	0.879022	1.03753	0.313329	0.291072	1.18032	1.30617	0.685488	0.229087	0.505825	0.597035	0.32974	0.987539	0.265043	0.792046	0.54731	1.05733	0.443982	-1.6006	-0.0180903	-1.9157	-0.336343	-0.869571	0.080421	-1.17143	0.000257289	0.970182	0.00668311	0.0103858	0.131615	0.823392	0.0168424
A8HW92	Eukaryotic translation initiation factor 3 subunit G (Fragment) EIF3G	13	1	1	1	1.43219	1.0666	2.48886	0.731139	0.660694	0.554626	0.420727	0.242103	0.524808	0.879022	0.831764	1.02802	1.28233	1.55597	1.88799	0.416869	0.325087	0.461318	0.60256	0.229087	0.383707	1.66255	0.648819	0.395879	0.912934	1.57543	0.401091	0.405118	0.733395	-0.624111	-1.33687	-0.131417	0.655745	-1.318	-1.30359	0.195211	0.00238288	0.00185485	0.214922	0.101162	0.00288687	0.00923949
A8JDR9	Fasciclin-like protein FAS3	13	1	1	1	0.359749	0.380189	0.340408	0.383707	0.258226	0.218776	0.220801	0.299226	0.133045	0.178649	0.231207	0.195884	0.666807	0.177011	0.564937	0.21677	0.187068	0.30761	0.212814	0.157036	0.277971	0.360116	0.286903	0.217691	0.201913	0.469585	0.237149	0.21594	-1.47347	-1.80136	-2.19965	-2.30819	-1.09054	-2.07613	-2.21129	6.21416e-07	0.000137361	8.29264e-05	8.44645e-07	0.0187242	0.000776518	0.000650946
Q8VZZ0	Fe-only hydrogenase hydA2	13	1	1	1	5.19996	6.48634	3.69828	4.09261	14.3219	5.91562	2.44343	4.13048	2.99226	3.46737	5.80764	1.11686	1.41906	1.14815	4.16869	1.80302	1.5417	4.16869	3.25087	1.95884	3.10456	5.1282	8.11003	3.18872	3.46396	2.2453	2.50447	2.77143	2.35845	3.01971	1.67298	1.79242	1.16691	1.32451	1.47063	0.00686658	0.086967	0.0116412	0.142942	0.261675	0.162421	0.150097
A8ITL3	Fibrocystin-like protein (Fragment)	13	1	1	1	2.29087	2.0893	1.23595	2.77971	1.85353	1.34276	3.31131	3.13329	1.40605	2.39883	2.48886	0.847227	0.972747	0.448745	1.04713	1.15878	1.04713	1.44544	1.01859	0.608135	1.69044	1.87204	1.992	2.61688	1.91164	0.822874	1.21712	1.10572	0.904609	0.99422	1.38785	0.93481	-0.281257	0.283466	0.144989	0.0542572	0.0777624	0.0563245	0.162268	0.540316	0.707951	0.862417
A8JFP1	Flagellar outer dynein arm heavy chain gamma ODA2	13	1	1	1	1.08643	0.895365	0.544503	4.44631	3.56451	3.19154	2.80543	1.97697	2.85759	1.28233	1.31826	1.03753	1.03753	0.608135	0.625173	2.6546	2.22843	2.77971	2.6546	1.41906	2.51189	0.842098	3.73412	2.54666	1.21271	0.756945	2.55425	2.19518	-0.24794	1.90077	1.34861	0.278229	-0.401739	1.3529	1.13434	0.37604	0.00182535	0.00560869	0.0734265	0.272144	0.000573342	0.0350992
A8JF35	Gln-glu non-discriminatory tRNA synthetase GTS1	13	1	1	1	0.831764	1.88799	1.87068	1.10662	3.43558	1.49969	1.77011	0.847227	2.07014	1.02802	1.65959	2.37684	1.02802	1.99526	0.501187	1.31826	1.58489	0.751623	1.8197	1.47231	0.630957	1.53015	2.01396	1.56249	1.68815	1.17482	1.21826	1.30766	0.613669	1.01004	0.643849	0.755441	0.232442	0.284819	0.386984	0.20361	0.231717	0.201083	0.152123	0.851715	0.685061	0.627923
O22448	Glutathione peroxidase gpxh	13	1	1	1	2.91072	12.0226	11.1686	9.54993	10.8643	18.7068	8.70964	14.8594	17.5388	1.22462	1.10662	1.6293	4.01791	9.37561	11.3763	5.15229	13.5519	12.7057	7.72681	13.3045	11.5878	8.70066	13.0403	13.7026	1.32018	8.2566	10.47	10.873	3.12113	3.70491	3.77638	0.400733	3.04555	3.38819	3.44268	0.0569569	0.0135637	0.00827773	0.113107	0.0657174	0.0388239	0.00880307
A8IR74	Glutathione synthetase GSH2	13	1	1	1	0.751623	0.972747	0.92045	0.570164	0.895365	0.937562	0.642688	0.879022	0.972747	0.711214	1.00925	0.963829	0.954993	0.972747	0.946237	0.744732	0.903649	0.963829	1.08643	0.928966	1.04713	0.881607	0.80103	0.831486	0.894765	0.957992	0.870737	1.02084	-0.181793	-0.320071	-0.266236	-0.160419	-0.0619141	-0.199691	0.029757	0.150661	0.161651	0.161297	0.319729	0.789824	0.549054	0.924422
A8JE98	Heterogeneous nuclear ribonucleoprotein HNR1	13	1	1	1	0.57544	2.51189	1.13763	0.47863	1.07647	0.787046	0.42462	0.496592	0.642688	0.77983	3.13329	1.64437	0.990832	0.642688	1.1272	0.529663	0.444631	0.469894	0.114815	0.313329	0.239883	1.40832	0.780714	0.5213	1.8525	0.920239	0.481396	0.222676	0.493973	-0.357135	-0.939815	0.88947	-0.119919	-1.0547	-2.16698	0.516945	0.2728	0.00172361	0.282633	0.718399	0.253226	0.137282
A8J9Q1	Importin subunit alpha IPA1	13	1	1	1	6.48634	2.96483	7.65597	8.87156	5.64937	10.9648	8.24138	3.69828	9.37562	2.60615	0.963829	3.7325	2.58226	2.99227	1.19124	5.49541	6.42688	3.59749	5.10505	7.31139	2.88403	5.70238	8.49524	7.10509	2.43416	2.25526	5.17326	5.10016	2.51156	3.08665	2.82885	1.28342	1.17329	2.37107	2.35054	0.0289572	0.00834911	0.0244585	0.148972	0.176943	0.0300949	0.0161965
A8JJ91	Mitochondrial carbonic anhydrase beta type CAH4	13	1	1	1	0.847227	0.744732	0.420727	0.235505	0.452898	0.0870964	0.197697	0.263027	0.0847227	0.1	0.109648	0.625173	6.66807	1.47231	0.630957	0.554626	2.91072	0.172187	0.619441	0.870964	0.0539511	0.670895	0.2585	0.181816	0.278273	2.92378	1.21251	0.514785	-0.57584	-1.95177	-2.45945	-1.84542	1.54783	0.277997	-0.957957	0.0626112	0.00221495	9.58999e-05	0.0141397	0.599053	0.572208	0.285992
A8J5T0	Mitochondrial cytochrome c CYC	13	1	1	1	4.74242	3.0761	4.16869	5.15229	1.78649	4.92039	3.37287	1.34276	3.90841	0.862979	0.630957	0.483059	3.0761	0.505825	5.39511	3.7325	2.77971	3.98107	1.33045	1.24738	1.87068	3.99574	3.95306	2.87468	0.658998	2.99234	3.49776	1.48284	1.99846	1.98297	1.5234	-0.601653	1.58128	1.80643	0.568363	0.00358968	0.0529414	0.0744274	0.0367829	0.197743	0.0262249	0.134486
A8J2X6	N-acetyl-gamma-glutamyl-phosphate reductase	13	1	1	1	0.912011	0.855067	0.772681	0.672977	0.233346	1.21339	0.751623	0.544503	1.1272	0.691831	1.25892	2.1677	1.61436	0.937563	0.717794	0.469894	0.440555	0.37325	0.334195	0.283139	0.369828	0.846586	0.706571	0.807775	1.37282	1.08991	0.4279	0.329054	-0.240271	-0.501095	-0.307975	0.457142	0.124203	-1.22466	-1.6036	0.0192152	0.358993	0.322705	0.434684	0.854146	0.147641	0.121111
A8JBL3	N-acetylglutamate synthase (Fragment)	13	1	1	1	0.685488	1.49969	1.40605	0.862979	0.912011	0.758578	0.420727	0.291072	0.444631	1.19124	1.21339	0.981748	1.13763	1.05682	1.47231	0.619441	0.847227	0.724436	0.483059	0.679204	0.685488	1.19707	0.844522	0.385477	1.12879	1.22225	0.730368	0.615917	0.259512	-0.243793	-1.37529	0.174781	0.289542	-0.453304	-0.699193	0.486286	0.0263789	0.000209399	0.155895	0.0569261	0.0730814	0.0132891
A8IKE6	OEE2-like protein of thylakoid lumen PSBP3	13	1	1	1	0.591562	0.895365	1.65959	0.30479	0.432514	0.515229	0.334195	0.310456	0.444631	0.544503	0.636796	1.21339	1.57036	1.95884	1.27057	0.465586	1.07647	0.416869	0.448745	0.660693	0.515229	1.04884	0.417511	0.363094	0.798229	1.59993	0.652974	0.541556	0.0687916	-1.26012	-1.46158	-0.325125	0.678006	-0.614904	-0.884818	0.885278	0.000680729	0.000103575	0.389589	0.22261	0.264055	0.194461
A8HPB8	Peptidyl-prolyl cis-trans isomerase MSRA4	13	1	1	1	0.461318	0.717794	1.08643	0.37325	0.398107	0.366438	0.17378	0.167494	0.231207	0.912011	1.04713	1.04713	0.660694	0.654636	0.758577	0.331131	0.474242	0.549541	0.285759	0.328095	0.529663	0.755179	0.379265	0.190827	1.00209	0.691302	0.451638	0.381172	-0.405109	-1.39872	-2.38966	0.00301154	-0.532612	-1.14676	-1.39148	0.248504	3.46166e-07	2.35334e-06	0.965219	0.012572	0.00424283	0.00332838
A8HZQ4	Peroxiredoxin type II PRX3	13	1	1	1	0.49204	0.855067	0.862979	0.580764	0.636796	0.394457	0.398107	0.510505	0.37325	1.03753	1.24738	1.05682	0.731139	0.711214	1.03753	0.469894	0.564937	0.685488	0.340408	0.41687	0.316228	0.736695	0.537339	0.427287	1.11391	0.826627	0.57344	0.357835	-0.440861	-0.896095	-1.22672	0.155632	-0.274692	-0.802286	-1.48263	0.0977531	0.00321373	0.000171011	0.164174	0.168619	0.00935547	0.001343
A8IRT4	Plastid lipid associated protein PLAP10	13	1	1	1	1.02802	1.57036	1.39316	0.580764	1.00925	0.570164	0.185353	0.383707	0.448745	0.831764	1.18032	0.801678	1.40605	1.36773	1.92309	0.946237	1.00925	1.61436	0.809096	1.02802	0.401791	1.33051	0.720061	0.339269	0.937921	1.56562	1.18995	0.746301	0.411982	-0.47381	-1.5595	-0.0924618	0.646736	0.2509	-0.42217	0.107225	0.125012	0.00112919	0.636331	0.0517402	0.480506	0.519834
A8J503	Plastid ribosomal protein L6 PRPL6	13	1	1	1	0.809096	0.544503	1.47231	0.246604	0.125893	0.122462	0.170608	0.0613762	0.229087	1.80302	1.27057	1.31826	0.642687	0.758578	0.963829	0.248886	0.16293	0.190546	0.149968	0.108643	0.180302	0.94197	0.164986	0.15369	1.46395	0.788365	0.200787	0.146304	-0.0862467	-2.59958	-2.7019	0.549866	-0.343065	-2.31626	-2.77296	0.843719	3.37304e-05	6.67315e-05	0.0525708	0.158415	0.00332528	0.00202714
A8J462	Predicted protein (Fragment)	13	1	1	1	0.636796	0.963829	0.534564	0.539511	0.630957	0.501187	0.534564	1.14815	0.855067	1.1695	1.33045	1.38038	0.452898	0.666807	0.222844	0.679204	0.654636	0.283139	0.483059	1.13763	0.625173	0.71173	0.557218	0.845928	1.29345	0.447516	0.538993	0.74862	-0.490599	-0.843685	-0.241393	0.371219	-1.15999	-0.891661	-0.417695	0.0899357	0.000326116	0.433617	0.00994113	0.0163551	0.0198641	0.337126
A8J942	Predicted protein (Fragment)	13	1	1	1	7.31139	2.35505	5.86138	4.40555	2.51189	3.56451	3.0761	1.99526	2.93765	1.52757	1.34276	1.27057	2.75423	1.02802	4.40555	2.05116	1.19124	3.37287	1.55597	1.02802	2.14783	5.17594	3.49398	2.66967	1.3803	2.72926	2.20509	1.57727	2.37182	1.80487	1.41666	0.464984	1.44851	1.14084	0.65743	0.0469452	0.0103954	0.0079459	0.00765325	0.131911	0.106048	0.129944
A8JE06	Predicted protein (Fragment)	13	1	1	1	0.564937	0.554626	0.519996	0.654636	1.36773	0.529663	0.724436	0.564937	0.698232	1.44544	1.97697	1.57036	0.47863	0.855067	0.691831	0.405508	0.369828	0.529663	0.448745	0.452898	0.369828	0.54652	0.850676	0.662535	1.66426	0.675176	0.435	0.423824	-0.871655	-0.233318	-0.593931	0.734879	-0.566665	-1.20091	-1.23846	4.81304e-06	0.5979	0.00239839	0.0143802	0.200455	0.00569757	0.00689317
A8JHZ9	Predicted protein (Fragment)	13	1	1	1	1.47231	2.29087	2.24905	0.824138	1.41906	1.10662	0.685488	0.679204	1.35519	0.353183	0.672977	1.10662	3.69828	2.1677	0.711213	4.09261	4.20727	1.80302	2.75423	5.01187	2.63027	2.00408	1.11661	0.906627	0.710928	2.1924	3.36763	3.46546	1.00294	0.159121	-0.141419	-0.492225	1.13251	1.75173	1.79305	0.0195621	0.534571	0.698552	0.256083	0.187979	0.0395193	0.08993
A8IZL1	Predicted protein (Fragment)	13	1	1	1	0.831764	0.519996	1.38038	1.11686	0.642688	1.08643	0.625173	0.452898	0.630957	1.23595	1.09648	1.31826	0.928967	1.41906	1.05682	0.717795	0.724436	0.91201	0.772681	0.801678	0.625173	0.910715	0.948659	0.569676	1.21689	1.13495	0.784747	0.733177	-0.134929	-0.0760386	-0.811787	0.283203	0.182626	-0.349701	-0.447766	0.740499	0.754427	0.00180908	0.0285448	0.332172	0.14057	0.011603
A8J526	Predicted protein (Fragment)	13	1	1	1	0.178649	0.246604	0.199526	0.194089	0.15417	0.16293	0.220801	0.120226	0.207014	0.698232	0.77983	0.937562	0.510505	0.60256	0.534564	0.205116	0.124738	0.0862979	0.288403	0.134277	0.121339	0.20826	0.170396	0.18268	0.805208	0.54921	0.138717	0.18134	-2.26354	-2.55304	-2.45261	-0.312566	-0.864571	-2.84978	-2.46323	2.48022e-06	2.72317e-07	1.30742e-05	0.050173	0.0119054	0.000656758	0.000972803
A8IET6	Predicted protein (Fragment)	13	1	1	1	1.69044	1.75388	1.94089	1.0666	1.85353	2.37684	1.45881	1.14815	2.12814	0.794328	1.27057	0.648634	2.10863	1.77011	2.03236	1.64437	1.70608	2.24905	1.65959	1.41906	2.42103	1.79507	1.76566	1.57837	0.904512	1.97037	1.8665	1.83322	0.84404	0.820204	0.658435	-0.144788	0.978463	0.900338	0.874384	0.000452204	0.114699	0.116079	0.637896	0.0629269	0.0852499	0.0480683
A8IYC3	Predicted protein (Fragment)	13	1	1	1	0.432514	2.80543	2.05116	2.33346	6.13762	4.83059	3.25087	2.48886	5.54626	1.10662	1.65959	2.96483	1.36773	2.75423	0.580765	7.65596	7.65596	4.36516	5.97035	6.42688	5.10505	1.76304	4.43389	3.762	1.91035	1.56757	6.55903	5.83409	0.818062	2.14857	1.9115	0.933835	0.648533	2.71348	2.54451	0.33695	0.0370346	0.0397094	0.173767	0.573397	0.0036696	0.0243747
A8JI52	Predicted protein (Fragment)	13	1	1	1	0.972747	0.824138	1.27057	0.49204	0.49204	0.698232	0.928966	1.75388	0.946237	0.737904	1.07647	0.862979	1.18032	1.19124	1.69044	0.619441	0.691831	0.809096	1.34276	0.90365	1.51356	1.02249	0.56077	1.20969	0.892449	1.354	0.706789	1.25333	0.0320817	-0.834518	0.274643	-0.164158	0.437229	-0.500648	0.325761	0.872288	0.00307772	0.483964	0.337705	0.194689	0.123438	0.249204
A8IKW9	Predicted protein (Fragment)	13	1	1	1	0.691831	1.00925	0.895365	0.519996	0.353183	0.666807	0.0847227	0.16293	0.0928966	1.03753	1.45881	1.1695	0.744732	0.636796	0.744732	0.331131	0.270396	0.277971	0.149969	0.239883	0.310456	0.865483	0.513329	0.113516	1.22195	0.708753	0.293166	0.233436	-0.208423	-0.962045	-3.13903	0.289182	-0.496644	-1.77021	-2.0989	0.220955	0.00580016	3.66727e-06	0.148989	0.0513691	0.0023405	0.00273554
A8JIU7	Predicted protein of CLR family (Fragment) CLR2	13	1	1	1	2.05116	0.0870964	NA	2.60615	1.6293	NA	3.19154	1.1695	NA	1.55597	1.14815	NA	1.04713	0.92045	NA	3.46737	1.45881	NA	4.65586	1.65959	NA	1.06913	2.11772	2.18052	1.35206	0.983789	2.46309	3.15772	0.0964362	1.08251	1.12467	0.435159	-0.0235792	1.30047	1.65888	0.930711	0.0545528	0.215199	0.103419	0.981889	0.363659	0.351814
A8IHW6	Predicted protein CGL63	13	1	1	1	2.85759	4.05509	2.18776	3.28095	3.76704	1.70608	3.34195	3.90841	2.42103	0.895365	1.67494	0.570164	2.05116	0.630958	2.12814	2.67917	1.22462	4.36516	3.01995	2.01372	4.9204	3.03348	2.91802	3.2238	1.04682	1.60342	2.75631	3.31802	1.60097	1.54499	1.68876	0.066019	0.681152	1.46274	1.73032	0.020419	0.0368021	0.00683437	0.893317	0.471138	0.0232195	0.00787735
A8IVD4	Predicted protein	13	1	1	1	5.44503	5.59758	2.80543	5.29664	4.28548	2.77971	5.10505	6.42688	3.66438	0.175388	1.01859	0.903649	18.7068	3.98107	2.75423	27.0396	5.97035	3.90841	19.9526	5.39511	3.46737	4.61601	4.12061	5.06543	0.69921	8.48071	12.3061	9.60503	2.20665	2.04286	2.34069	-0.516203	3.08418	3.6213	3.26379	0.0162703	0.012975	0.00700027	0.318159	0.00793187	0.00641095	0.0127829
A8JBL6	Predicted protein	13	1	1	1	0.390841	0.194089	0.229087	1.99526	1.33045	1.2942	2.83139	1.45881	1.94089	1.27057	0.772681	1.40605	0.591562	0.483059	0.210863	1.97697	1.72187	1.25893	1.87068	1.48594	0.809095	0.271339	1.53997	2.07703	1.14977	0.428494	1.65259	1.38857	-1.88183	0.622903	1.05452	0.201342	-1.22265	0.724727	0.473601	0.000274253	0.0768648	0.0552887	0.480134	0.0471213	0.141884	0.423516
A8IU68	Predicted protein	13	1	1	1	0.912011	0.824138	0.990832	0.903649	1.03753	1.02802	1.78649	1.07647	1.28233	1.35519	0.963829	1.23595	0.831764	0.831764	0.704693	1.38038	1.34277	1.03753	1.97697	2.0893	1.07647	0.908994	0.989731	1.38176	1.18499	0.789407	1.25356	1.71424	-0.137658	-0.0148914	0.466508	0.244873	-0.341158	0.326031	0.777572	0.131706	0.823503	0.144535	0.185439	0.173868	0.258678	0.112785
A8HMW8	Predicted protein	13	1	1	1	1.92309	1.77011	0.529663	2.46604	4.96592	1.44544	2.46604	3.31131	1.04713	1.11686	1.2942	0.597035	1.34277	1.39316	1.58489	1.8197	3.83707	1.57036	2.44343	3.04789	2.53513	1.40762	2.95913	2.27483	1.0027	1.44027	2.40905	2.67548	0.493259	1.56518	1.18576	0.0038873	0.526341	1.26846	1.4198	0.407826	0.134299	0.125831	0.990327	0.274094	0.249627	0.0778786
A8IHL6	Predicted protein	13	1	1	1	1.01859	5.97035	4.7863	1.41906	4.01791	6.19441	1.48594	7.04693	4.44631	0.937562	3.94457	4.2462	1.33045	1.18032	1.44544	1.55597	1.8197	1.64437	1.7378	1.64437	1.87068	3.92508	3.87713	4.32639	3.04278	1.31874	1.67335	1.75095	1.97272	1.95499	2.11316	1.60539	0.399158	0.742736	0.808139	0.121648	0.105498	0.10715	0.125227	0.616762	0.371535	0.349312
A8IRL5	Predicted protein	13	1	1	1	0.928966	0.772681	2.75423	1.11686	0.570164	1.14815	0.416869	0.42462	0.903649	1.35519	0.787046	0.928966	1.03753	1.7378	2.10863	0.57544	0.539511	0.679204	0.619441	0.642688	0.275423	1.48529	0.94506	0.581713	1.02373	1.62799	0.598051	0.512517	0.570747	-0.0815215	-0.781621	0.0338405	0.703088	-0.741658	-0.964327	0.488005	0.78427	0.0601545	0.89615	0.0966711	0.107703	0.110994
A8HUG8	Predicted protein	13	1	1	1	3.56451	3.94457	6.42688	5.91562	5.54626	8.95365	10.8643	18.0302	16.9044	0.630957	0.597035	1.08643	4.83059	6.0256	2.93765	5.80764	7.7983	3.7325	13.6773	20.893	25.3513	4.64532	6.80517	15.2663	0.771473	4.59794	5.77948	19.9738	2.21578	2.76663	3.93228	-0.374313	2.20099	2.53094	4.32004	0.0153286	0.00577799	0.00303948	0.221085	0.000388378	0.000519936	0.055515
A8J6Y3	Predicted protein	13	1	1	1	0.608135	1.83654	1.61436	0.77983	1.65959	1.8197	1.08643	2.46604	2.70396	1	2.31206	3.37287	1.1272	1.35519	0.879022	1.00925	1.40605	0.972747	1.08643	1.07647	1.03753	1.35301	1.41971	2.08547	2.22831	1.12047	1.12935	1.06681	0.436173	0.505592	1.06038	1.15595	0.164104	0.175492	0.0932986	0.403139	0.263963	0.0976783	0.147978	0.857381	0.793175	0.900927
A8J5U1	Predicted protein	13	1	1	1	0.625173	1.11686	1.38038	0.862979	0.519996	1.05682	0.559758	0.608135	0.937562	1.00925	1.27057	1.22462	0.564937	0.660694	1.15878	0.954992	0.717794	1.02802	0.855067	0.246604	0.912011	1.04081	0.813264	0.701818	1.16815	0.794803	0.900268	0.671227	0.0577019	-0.298204	-0.510831	0.224223	-0.331332	-0.151574	-0.575127	0.862676	0.29992	0.0659067	0.10512	0.440148	0.412244	0.182223
A8J7H2	Predicted protein	13	1	1	1	2.31206	1.69044	1.10662	1.25892	0.487529	0.912011	1.09648	0.787046	0.963829	2.24905	2.33346	1	1.0666	0.772681	1.10662	0.765597	0.496592	0.912011	0.928966	0.559758	1	1.70304	0.886155	0.949118	1.86084	0.981967	0.724733	0.829575	0.768115	-0.174369	-0.0753413	0.895952	-0.0262537	-0.464478	-0.269556	0.113495	0.636658	0.600581	0.116541	0.880517	0.293037	0.503963
A8IGI0	Predicted protein CPLD24	13	1	1	1	1.14815	1.35519	0.870964	1.8197	1.36773	1.57036	1.22462	1.80302	0.679204	1.09648	1.1695	0.496592	1	0.870964	1.02802	0.92045	1	2.208	1.2942	0.77983	2.58226	1.12477	1.58593	1.23561	0.920856	0.966327	1.37615	1.5521	0.169629	0.66533	0.305226	-0.118952	-0.0494172	0.460639	0.634217	0.424007	0.0109658	0.507953	0.729273	0.878964	0.477209	0.339125
A8I8V6	Prohibitin PHB1	13	1	1	1	0.824138	0.698232	0.801678	0.299226	0.369828	0.244343	0.580764	0.515229	0.487529	0.711214	1.08643	1	0.737904	0.648634	1.43219	0.847227	0.474242	0.731139	0.903649	0.672976	1.36773	0.774683	0.304466	0.527841	0.932547	0.939576	0.684203	0.981452	-0.368322	-1.71565	-0.921826	-0.100752	-0.089919	-0.547504	-0.027011	0.00436317	4.38088e-05	6.89165e-05	0.584114	0.887125	0.0712306	0.945076
A8J709	Protein phosphatase 2A regulatory subunit	13	1	1	1	3.80189	3.7325	6.85488	4.61318	5.34564	10.3753	3.53183	2.29087	12.942	0.946237	0.42462	3.04789	2.48886	7.31139	2.33346	4.74242	9.72747	3.56451	3.22107	10.9648	3.40408	4.79643	6.77803	6.25489	1.47292	4.04457	6.01147	5.86331	2.26196	2.76087	2.64498	0.558676	2.01599	2.58772	2.55172	0.0210572	0.0332002	0.193156	0.586998	0.181112	0.0974162	0.126325
A8J7M2	Pyrroline-5-carboxylate reductase PCR1	13	1	1	1	2.31206	1.25892	0.946237	2.208	0.847227	1.15878	2.208	0.954993	0.981748	1.08643	0.586138	0.711214	1.1695	0.855067	2.03236	1.5417	1.39316	1.72187	1.70608	1.14815	0.963829	1.50574	1.40467	1.38158	0.794593	1.35231	1.55224	1.27269	0.590475	0.490231	0.466321	-0.331713	0.435423	0.634353	0.347879	0.288071	0.381204	0.408108	0.243559	0.443003	0.200293	0.546258
A8J214	Pyruvate kinase PYK2	13	1	1	1	0.92045	1.31826	1.6293	1.24738	1.18032	0.691831	0.591562	0.380189	0.539511	3.90841	1.8197	2.18776	0.440555	1.20226	0.619441	0.855067	0.787046	0.83946	0.717794	0.57544	0.613762	1.28933	1.03984	0.503754	2.63862	0.754087	0.827191	0.635665	0.366626	0.0563685	-0.989209	1.39979	-0.407198	-0.273708	-0.65366	0.231227	0.831131	0.00145423	0.0636052	0.267937	0.642231	0.342361
A8JCA4	RabGAP/TBC protein	13	1	1	1	2.22844	5.39511	4.20727	7.04693	7.51623	6.98232	5.59758	5.97035	6.72977	0.448745	2.01372	0.619441	8.24138	1.34276	8.24138	15.2757	5.44503	17.2187	12.942	3.76704	13.0617	3.9436	7.18183	6.09923	1.0273	5.94184	12.6465	9.92357	1.97951	2.84435	2.60863	0.0388625	2.57091	3.66066	3.31086	0.0333081	3.27517e-06	0.000106246	0.958713	0.0303535	0.00389733	0.00196861
A8HMG7	Ribosomal protein L26 RPL26	13	1	1	1	1.30617	2.05116	2.75423	0.239883	0.619441	0.398107	0.0862978	0.190546	0.130617	1.61436	2.10863	1.31826	1.14815	1.31826	1.87068	0.428548	0.394457	0.903649	0.316228	0.239883	0.704693	2.03719	0.419144	0.13582	1.68041	1.4457	0.575552	0.420268	1.02658	-1.25448	-2.88023	0.748817	0.531765	-0.796983	-1.25062	0.0681487	0.00618259	8.88354e-06	0.0419104	0.126666	0.0475131	0.0187119
A8J4Q3	Ribosomal protein S10 RPS10	13	1	1	1	8.62979	9.0365	29.3765	2.58226	3.63078	10.7647	1.2942	0.77983	7.04693	1.5417	1.61436	2.14783	6.08135	5.44502	11.5878	2.42103	2.10863	6.72977	1.8197	1.77011	6.08135	15.6809	5.65923	3.04032	1.76796	7.70472	3.75314	3.22372	3.97094	2.50061	1.60422	0.822088	2.94574	1.9081	1.68873	0.0986903	0.144126	0.367218	0.015879	0.0755259	0.209589	0.260418
A8IRT2	Small rab-related GTPase RABA1	13	1	1	1	2.72898	7.24436	3.04789	2.96483	7.58578	4.40555	2.12814	7.51623	4.32514	0.267917	1.27057	2.07014	5.64937	2.33346	1.61436	9.2045	4.74242	1.83654	5.64937	4.9204	1.19124	4.34041	4.98539	4.6565	1.20288	3.19906	5.26115	3.92034	2.11783	2.31771	2.21925	0.266489	1.67765	2.39538	1.97098	0.0833059	0.0432652	0.0795864	0.717006	0.139673	0.0673418	0.224534
A8J195	Small rab-related GTPase RABB1	13	1	1	1	1.35519	5.80764	2.1677	2.10863	6.98232	3.46737	1.83654	5.05825	3.34195	0.353183	1.31826	0.887156	3.76704	3.04789	2.48886	5.24807	3.53183	3.56451	3.63078	2.83139	3.10456	3.11018	4.18611	3.41224	0.852865	3.10126	4.11481	3.18891	1.637	2.06561	1.77072	-0.22961	1.63286	2.04082	1.67306	0.198068	0.0932583	0.0605635	0.62598	0.118042	0.0503895	0.0856443
A8HYM8	Spermine synthase SPS1	13	1	1	1	0.737904	1.11686	2.31206	0.912011	1.39316	1.67494	0.801678	0.862979	2.05116	0.879022	1.09648	2.07014	0.630957	1.51356	0.879023	1.38038	1.90546	1.01859	1.25893	1.51356	1	1.38894	1.3267	1.23861	1.34855	1.00785	1.43481	1.2575	0.473989	0.407846	0.308718	0.431406	0.011277	0.520862	0.330554	0.458289	0.216323	0.588894	0.395119	0.994577	0.387984	0.597698
A8HQF0	Subunit of retromer complex VPS35	13	1	1	1	1.8197	1.57036	1.45881	2.80543	1.58489	3.13329	2.03236	1.83654	3.19154	1.02802	0.597035	0.847227	2.55859	2.83139	2.91072	3.13329	3.76704	3.56451	2.31207	4.16869	3.43558	1.61629	2.50787	2.35348	0.824093	2.7669	3.48828	3.30545	0.692688	1.32646	1.23479	-0.279121	1.46827	1.80252	1.72484	0.0044587	0.0328761	0.0328686	0.231946	0.0103628	0.00336271	0.000993946
A8JAX1	Superoxide dismutase MSD2	13	1	1	1	10.5682	9.81748	5.80764	23.3346	8.55067	9.46237	19.0546	16.9044	7.04693	0.597035	1.28233	1.52757	30.1995	6.66807	4.65586	28.3139	9.2045	5.54626	30.479	8.87156	6.72977	8.7311	13.7825	14.3353	1.13564	13.8411	14.3549	15.3601	3.12616	3.78477	3.8415	0.183511	3.79089	3.84347	3.94111	0.00637572	0.0556699	0.0226092	0.651654	0.0424749	0.0103235	0.00819122
A8J9S9	UDP-glucose 4-epimerase SNE6	13	1	1	1	2.65461	2.72898	4.44631	3.25087	3.87258	6.25173	1.67494	1.57036	5.34564	0.301995	0.731139	0.469894	3.40408	2.31206	7.65597	18.0302	4.20727	16.9044	16.7494	3.53183	10.2802	3.27663	4.45839	2.86365	0.501009	4.45737	13.0473	10.1871	1.71221	2.15652	1.51786	-0.99709	2.15619	3.70568	3.34868	0.0176888	0.0194035	0.207683	0.0161769	0.108931	0.0241191	0.0102574
A8IW47	Vacuolar ATP synthase subunit E ATPvE	13	1	1	1	2.03236	3.37287	3.01995	1.88799	2.65461	2.75423	1.30617	2.51189	2.18776	0.691831	1.48594	0.912011	3.0761	1.61436	2.88403	3.28095	2.10863	3.16228	2.26987	1.36773	2.33346	2.80839	2.43228	2.00194	1.02993	2.52483	2.85062	1.99035	1.48975	1.28231	1.0014	0.0425406	1.33619	1.51128	0.993023	0.0107582	0.00636704	0.0497547	0.905492	0.00814007	0.00768913	0.0396422
A8IDY0	Vacuolar H+ ATPase V0 sector subunit D ATPvD1	13	1	1	1	4.13048	2.48886	3.49945	5.70164	1.72187	4.09261	4.36516	1.18032	2.58226	1.49969	1.10662	1.05682	2.96483	1.45881	2.70396	5.29663	2.83139	5.19996	2.60615	2.51189	2.67917	3.37293	3.83871	2.70925	1.22104	2.37587	4.44266	2.59907	1.754	1.94062	1.43789	0.288113	1.24845	2.15142	1.37799	0.00768822	0.0699966	0.137239	0.189663	0.102851	0.0368195	0.00771336
A8JCK1	3-oxoacyl-[acyl-carrier-protein] synthase KAS2	12	1	1	1	0.660694	0.77983	0.879022	1.09648	1.10662	1.35519	0.92045	0.816582	0.816582	0.586138	0.92045	1.31826	1.24738	1.14815	0.887156	2.70396	1.77011	1.13763	2.29087	1.39316	0.972747	0.773182	1.1861	0.851205	0.941615	1.09423	1.87056	1.55226	-0.37112	0.246222	-0.232422	-0.0867909	0.129917	0.903474	0.634368	0.0228842	0.0926719	0.0126691	0.796285	0.867777	0.0428677	0.16481
Q8HTL1	50S ribosomal protein L5 chloroplastic rpl5	12	1	1	1	1.99526	3.16228	3.22107	0.436516	0.870964	0.731139	0.263027	0.322107	0.534564	1.83654	1.87068	1.61436	1.03753	1.01859	1.94089	0.544503	0.570164	0.809096	0.465586	0.47863	0.602559	2.79287	0.67954	0.373233	1.77386	1.33234	0.641254	0.515592	1.48175	-0.557371	-1.42185	0.826892	0.413957	-0.641032	-0.955698	0.0108928	0.0665667	0.00160678	0.000650142	0.264451	0.00614354	0.000583607
A8J3H5	5-methyl thioribose kinase-related protein (Fragment)	12	1	1	1	1.0666	2.65461	3.19154	3.37287	7.7983	5.7544	3.83707	5.64937	6.08135	0.580764	1.64437	2.1677	2.88403	1.44544	0.912011	9.28966	5.70164	3.76704	8.55067	4.69894	3.10456	2.30425	5.64186	5.18926	1.46428	1.74716	6.25278	5.45139	1.2043	2.49617	2.37553	0.550192	0.805012	2.6445	2.44662	0.110383	0.0221599	0.00366841	0.376295	0.344536	0.00817523	0.00579697
A8J3Q6	Adenylyl-sulfate kinase APK1	12	1	1	1	1.59956	2.93765	3.69828	0.83946	3.0761	2.58226	1.40605	2.26987	2.58226	0.554626	0.77983	0.597035	3.0761	3.49945	4.52898	3.56451	3.53183	6.48634	4.09261	3.43558	3.94457	2.74516	2.16594	2.08606	0.64383	3.70151	4.52756	3.82425	1.45689	1.11499	1.06078	-0.635247	1.88811	2.17873	1.93518	0.046638	0.160796	0.0366637	0.00672156	0.00724259	0.0159816	0.000231016
A8IU73	Alternative oxidase PTOX1	12	1	1	1	3.69828	3.53183	3.28095	2.72898	0.685488	2.70396	1.36773	1.1272	1.59956	0.744732	0.469894	1.24738	6.66807	5.54626	3.13329	6.36796	6.54636	3.83707	4.01791	4.16869	1.7378	3.50369	2.03947	1.36483	0.82067	5.11587	5.5838	3.30813	1.80887	1.0282	0.448719	-0.285126	2.35498	2.48125	1.72602	3.25377e-05	0.199497	0.0554959	0.474867	0.0139323	0.00509593	0.0162632
Q6QJE0	Chloroplast sulfate-binding protein Sbp	12	1	1	1	4.74242	5.49541	7.24436	7.37904	8.01678	9.90832	9.46237	10.7647	13.4277	1.1272	1.22462	1.78649	3.53183	2.70396	3.87258	6.19441	6.54636	6.30957	7.7983	8.70964	7.94328	5.8274	8.43471	11.2182	1.37943	3.36945	6.35011	8.15041	2.54285	3.07634	3.48777	0.464076	1.75252	2.66678	3.02687	0.00286698	0.000610208	0.000937513	0.138511	0.0407323	0.004873	0.00352062
A8J2Z6	Chorismate synthase SHKH1	12	1	1	1	0.580764	1.04713	0.313329	0.42462	0.685488	0.229087	0.452898	0.591562	0.401791	1.94089	1.47231	1.09648	0.322107	0.981748	0.161436	0.356451	0.666807	0.515229	0.519996	0.549541	0.356451	0.647074	0.446398	0.482083	1.50323	0.48843	0.512829	0.475329	-0.627997	-1.1636	-1.05265	0.588061	-1.03378	-0.96345	-1.073	0.1751	0.0138335	0.000796697	0.108416	0.165064	0.0505014	0.0655953
A8J2S0	Citrate synthase CIS2	12	1	1	1	0.265461	0.369828	0.270396	0.170608	0.416869	0.229087	0.148594	0.139316	0.296483	1.14815	1.77011	1.6293	0.559757	0.666807	0.405509	0.369828	0.505825	0.387258	0.277971	0.304789	0.235505	0.301895	0.272188	0.194797	1.51585	0.544024	0.42097	0.272755	-1.72788	-1.87732	-2.35995	0.60013	-0.878257	-1.24821	-1.87432	3.32178e-05	0.000608256	9.34046e-05	0.0519227	0.0559711	0.0203993	0.00523379
A8JH39	COP-II coat subunit SEC23A	12	1	1	1	1.20226	2.22844	0.353183	1.28233	4.44631	1.23595	1.20226	1.44544	0.963829	0.648634	2.58226	0.390841	1.0666	1.61436	1	3.13329	1.6293	1.7378	2.51189	1.64437	1.80302	1.26129	2.32153	1.20384	1.20725	1.22699	2.16679	1.98643	0.334905	1.21508	0.267649	0.271719	0.295118	1.11556	0.990175	0.655015	0.281479	0.216484	0.779339	0.71694	0.425054	0.479544
Q00471	Cytochrome b6 petB	12	1	1	1	0.147231	0.337287	0.328095	0.457088	0.440555	0.359749	0.724436	0.554626	0.539511	0.816582	0.77983	1.44544	0.717794	0.496592	0.496592	0.107647	0.413048	0.188799	0.356451	0.366438	0.203236	0.270871	0.419131	0.606191	1.01395	0.570326	0.236498	0.308708	-1.88432	-1.25453	-0.722156	0.0199877	-0.810141	-2.0801	-1.69568	0.000296811	4.23411e-05	0.00266575	0.951603	0.129575	0.0258926	0.0285576
A8HNV3	DegP-type protease DEG9	12	1	1	1	1.6293	0.972747	1.05682	3.16228	1.04713	2.07014	4.09261	1.24738	3.43558	1.08643	0.717794	2.07014	0.990831	0.724436	0.963829	2.46604	1.99526	1.55597	3.40408	2.26986	1.57036	1.21962	2.09318	2.92519	1.29145	0.893032	2.00576	2.41477	0.286432	1.0657	1.54853	0.368996	-0.163216	1.00415	1.27189	0.347006	0.147942	0.0887801	0.510196	0.880841	0.158483	0.103742
A8HYH4	DLA3p DLA3	12	1	1	1	0.501187	0.672977	1.04713	0.524808	0.912011	1.2942	0.47863	0.461318	0.83946	0.937562	0.946237	2.10863	0.685488	0.597035	0.597035	0.679204	0.679204	0.717794	0.704693	0.704693	0.847228	0.740431	0.910338	0.593136	1.33081	0.62652	0.692067	0.752205	-0.433563	-0.135526	-0.753565	0.412304	-0.674569	-0.531016	-0.410803	0.182567	0.707089	0.0299118	0.442918	0.318323	0.456849	0.616281
A8J1F3	ERD4-related membrane protein ERM5	12	1	1	1	0.912011	2.80543	1.45881	2.10863	3.66438	4.2462	1.92309	2.0893	3.56451	0.972747	2.91072	1.31826	0.855067	0.90365	1.97697	1.48594	1.11686	1.85353	1.87068	1.57036	2.24905	1.72542	3.33973	2.52563	1.73391	1.24523	1.48544	1.8967	0.786947	1.73973	1.33665	0.794027	0.31641	0.570894	0.923491	0.266767	0.0214481	0.043044	0.286179	0.749166	0.460987	0.237007
A8IWL4	Eukaryotic initiation factor EIF3I	12	1	1	1	0.580764	1.05682	1.14815	0.260615	0.794328	0.428549	0.337287	0.277971	0.483059	0.954993	1.40605	1.05682	0.501187	0.981747	0.928966	0.654636	0.524807	0.816582	0.301995	0.534564	0.487528	0.928579	0.494497	0.366106	1.13929	0.803967	0.665342	0.441363	-0.106904	-1.01597	-1.44967	0.18813	-0.314792	-0.587832	-1.17996	0.705493	0.0326403	0.000482142	0.365483	0.549254	0.060136	0.0314328
A8JGK5	Eukaryotic translation initiation factor 3 subunit E EIF3E	12	1	1	1	0.946237	1.20226	1.61436	1.39316	2.14783	1.40605	1.00925	0.981748	1.59956	0.816582	1.13763	1.39316	0.824138	0.912011	1.21339	1.30617	1.10662	1.97697	1.11686	1.20226	0.928966	1.25429	1.64901	1.19685	1.11579	0.983179	1.46325	1.0827	0.326867	0.721602	0.259246	0.158064	-0.0244737	0.549181	0.114631	0.261407	0.0599278	0.383936	0.52578	0.960762	0.359848	0.747107
A8IP37	Flagellar associated protein FAP224	12	1	1	1	0.544503	0.346737	0.672977	0.401791	0.672977	0.328095	0.544503	0.501187	0.717794	1.35519	0.912011	1.41906	0.487529	0.772681	0.444631	0.559758	0.847227	0.474242	0.549541	0.444631	0.515229	0.521405	0.467621	0.587828	1.22875	0.56828	0.627076	0.503134	-0.939523	-1.09659	-0.766534	0.297194	-0.815325	-0.673288	-0.990986	0.00726131	0.00709503	0.0033841	0.224685	0.0248611	0.0383689	0.0362948
A8J1M7	Flagellar associated protein FAP294	12	1	1	1	2.12814	5.49541	3.13329	2.03236	8.31764	2.39883	2.01372	4.83059	4.44631	0.60256	2.29087	1.23595	2.39883	1.69044	1.31826	2.51189	1.85353	1.59956	2.75423	1.8197	1.45881	3.58561	4.24961	3.76354	1.37646	1.80251	1.98833	2.01091	1.84222	2.08733	1.91209	0.460961	0.850007	0.991554	1.00785	0.060635	0.185837	0.0350641	0.487168	0.366195	0.286009	0.286922
A8I0H0	Flagellar associated protein quinone reductase-like protein FAP191	12	1	1	1	2.10863	2.65461	3.25087	2.29087	1.78649	3.0761	2.60615	1.90546	2.53513	1.04713	2.35505	1.01859	2.26986	1.28233	1.80302	2.03236	1.14815	2.83139	1.39316	1.41906	1.49969	2.67137	2.38448	2.34891	1.47359	1.78507	2.00397	1.4373	1.41758	1.25368	1.23199	0.559335	0.835981	1.00286	0.523361	0.00714468	0.0210206	0.00374829	0.343146	0.168198	0.0912742	0.448722
A8J3N8	Gamma-adaptin AP1G1	12	1	1	1	1.40605	0.586138	0.912011	2.96483	1.48594	1.95885	3.59749	1.5417	1.48594	0.83946	0.724436	1.43219	1.43219	1.08643	0.549541	6.19441	2.44343	1.49968	5.24807	1.87068	1.33045	0.968066	2.13654	2.20838	0.998695	1.02272	3.37918	2.8164	-0.0468232	1.09527	1.14299	-0.00188441	0.0324082	1.75667	1.49385	0.899885	0.0596493	0.156965	0.995535	0.791603	0.139253	0.181607
A8IA77	Gamma-glutamylcysteine synthetase GSH1	12	1	1	1	2.05116	1.6293	2.03236	1.8197	0.912011	2.208	3.66438	2.72898	3.83707	0.717794	0.630957	1.47231	1.45881	1.61436	1.94089	1.04713	1.38038	0.937562	0.737904	1.11686	1.02802	1.90427	1.64657	3.41014	0.940355	1.67135	1.12169	0.960928	0.929239	0.719466	1.76983	-0.0887233	0.741016	0.165676	-0.0574999	0.0027742	0.167515	0.00218987	0.834272	0.351038	0.862932	0.954769
A8HN52	Glutaredoxin CGFS type GRX6	12	1	1	1	0.233346	0.597035	0.691831	0.10666	0.141906	0.194089	0.0559758	0.0758578	0.218776	1.21339	1.1272	1.47231	0.197697	0.564937	0.608135	0.164437	0.207014	0.277971	0.100925	0.280543	0.353183	0.507404	0.147551	0.11687	1.27097	0.456923	0.216474	0.244884	-0.978793	-2.76071	-3.09702	0.345926	-1.12998	-2.20773	-2.02983	0.0243352	4.69862e-06	6.66792e-05	0.0592371	0.0350191	0.00126835	0.00354438
A8HXA6	Glutathione reductase GSHR1	12	1	1	1	1	1.45881	1.22462	1.25892	2.35505	1.58489	0.724436	1.77011	1.19124	1.0666	1.22462	1.55597	0.809096	1.45881	0.636795	0.954992	2.31207	1.11686	0.824138	1.34277	0.990831	1.22781	1.73296	1.2286	1.28239	0.968235	1.46131	1.05258	0.296087	0.793235	0.29701	0.358838	-0.0465703	0.547259	0.0739276	0.160575	0.0871164	0.491812	0.121772	0.841321	0.348146	0.808013
A8IEM7	Glycosyl hydrolase GHL1	12	1	1	1	0.737904	0.801678	0.539511	1.78649	0.928966	1.40605	1.88799	1.08643	1.09648	0.501187	0.529663	0.685488	1.83654	1.57036	0.92045	5.34564	2.48886	1.35519	3.53183	2.12814	1.49968	0.693031	1.37383	1.35696	0.572113	1.44245	3.06323	2.38655	-0.529008	0.458208	0.440383	-0.805628	0.528522	1.61505	1.25493	0.0177089	0.206292	0.250013	0.00171665	0.0971591	0.115439	0.0371562
A8ICC8	Inorganic pyrophosphatase IPY1	12	1	1	1	1.08643	3.01995	3.7325	0.586138	2.33346	2.55859	0.283139	1.80302	1.58489	0.751623	1.1695	1.27057	2.88403	3.01995	3.22107	2.37684	2.63027	2.85759	2.51189	1.58489	3.0761	2.61296	1.82606	1.22368	1.0639	3.04168	2.62157	2.39096	1.38569	0.868735	0.29123	0.0893607	1.60487	1.39043	1.25759	0.110889	0.255739	0.661891	0.708047	0.020677	0.0360039	0.100181
A8J4D9	Intraflagellar transport particle protein IFT140 IFT140	12	1	1	1	2.35505	1.34276	0.636796	3.22107	2.35505	1.15878	4.16869	1.59956	1.49969	1.49969	1.08643	0.654636	0.717794	1.13763	0.801678	2.31206	2.39883	1.88799	2.85759	2.0893	1.5417	1.44487	2.24496	2.42265	1.08025	0.8857	2.19963	2.16286	0.530939	1.16669	1.27658	0.111364	-0.175111	1.13726	1.11294	0.422722	0.105744	0.178714	0.758704	0.700603	0.122365	0.21716
A7LGV1	Kinesin-2 motor subunit protein FLA8	12	1	1	1	1.13763	1.45881	1	1.5417	1.99526	0.794328	0.824138	0.787046	0.625173	1.13763	1.28233	0.685488	0.772681	1.22462	0.963829	1.11686	0.794328	0.981748	0.660694	0.981747	1.6293	1.19881	1.44376	0.745452	1.03515	0.987042	0.964313	1.09058	0.261607	0.529834	-0.423812	0.0498381	-0.0188167	-0.0524266	0.125094	0.217411	0.273754	0.0140645	0.854501	0.996467	0.857567	0.97662
A8JG04	Membrane protein CPLD42	12	1	1	1	1.08643	4.36516	4.87529	0.990832	4.74242	1.99526	0.77983	0.539511	2.10863	1.78649	3.83707	2.55859	1.45881	1.47231	1.61436	1.69044	2.01372	2.63027	1.64437	1.47231	1.8197	3.44229	2.57617	1.14266	2.72738	1.51516	2.11148	1.64546	1.78337	1.36523	0.192391	1.44752	0.599472	1.07825	0.718492	0.108778	0.232526	0.784547	0.0446124	0.257724	0.116589	0.164395
A8IW99	Mitochondrial cardiolipin hydrolase	12	1	1	1	0.440555	0.544503	0.879022	1.10662	0.619441	1.38038	1.09648	1.13763	1.34276	0.77983	1	1.57036	0.772681	0.457088	0.343558	1.19124	0.758578	0.870964	1.49968	0.981748	0.92045	0.62136	1.03548	1.19229	1.11673	0.524442	0.940261	1.13396	-0.686499	0.0503039	0.253735	0.159282	-0.931144	-0.0888667	0.181371	0.0458175	0.881038	0.0650441	0.646194	0.071268	0.75752	0.777119
Q6UP29	NADH:ubiquinone oxidoreductase 18 kD-like subunit NUOS4	12	1	1	1	4.40555	8.24138	5.24808	2.96483	7.11213	4.2462	3.90841	6.72977	4.61318	0.586138	1.07647	0.787046	4.74242	3.8019	5.34564	4.44631	6.08135	4.87528	5.05825	4.96592	5.70164	5.965	4.77439	5.08378	0.81655	4.62999	5.13432	5.24194	2.57652	2.25532	2.3459	-0.292387	2.21101	2.36017	2.3901	0.0129926	0.0369818	0.00854093	0.266869	0.00388554	0.040082	0.00831149
A8HQF3	ODA5-associated flagellar adenylate kinase FAK1	12	1	1	1	NA	1.05682	1.20226	NA	0.855067	2.07014	NA	0.772681	1.34276	NA	1.41906	1.48594	NA	0.510505	0.452897	NA	0.751623	1.59956	NA	0.534565	0.91201	1.12954	1.4626	1.05772	1.4525	0.481701	1.17559	0.723287	0.175737	0.548539	0.0809616	0.538535	-1.05379	0.233385	-0.467359	0.0967539	0.382175	0.803484	0.000364563	0.00311843	0.721292	0.318231
A8JGQ3	Papain-type cysteine protease PCP1	12	1	1	1	4.09261	9.90832	6.79204	7.17794	10.0925	7.11213	5.39511	13.9316	7.94328	3.25087	2.80543	2.96483	2.33346	3.59749	1.87068	3.40408	6.36796	3.66438	3.16228	5.44503	4.28549	6.93099	8.12754	9.08999	3.00705	2.60054	4.47881	4.2976	2.79306	3.02282	3.18428	1.58835	1.37881	2.16311	2.10353	0.0242362	0.00191831	0.0329789	0.000103681	0.0230931	0.0112319	0.00253864
A8HPG8	Peroxiredoxin type II PRX5	12	1	1	1	1.8197	6.72977	5.70164	2.24905	5.15229	4.92039	1.90546	4.40555	3.56451	1.39316	2.63027	1.6293	1.97697	1.99526	3.49945	1.24738	2.22844	3.7325	1.41906	1.65959	3.43558	4.75037	4.10725	3.29184	1.88424	2.49056	2.40277	2.17141	2.24804	2.03817	1.71889	0.913983	1.31647	1.2647	1.11863	0.0661661	0.0289506	0.035514	0.0800844	0.0537393	0.141302	0.136844
A8HX70	Phosphofructokinase family protein PFK1	12	1	1	1	1.23595	1.80302	1.20226	1.87068	2.05116	2.12814	1.21339	0.619441	1.27057	0.42462	0.564937	0.672977	4.28549	3.01995	1.83654	3.94457	2.67917	2.51189	3.83707	2.91072	0.903649	1.41374	2.01666	1.03447	0.554178	3.04732	3.04521	2.55048	0.49952	1.01197	0.0488891	-0.851579	1.60754	1.60654	1.35077	0.100993	0.000183378	0.876521	0.00343988	0.00583217	0.000303072	0.102343
A8IJJ8	Phosphoribosylaminoimidazole carboxylase eukaryotic-type	12	1	1	1	0.642688	0.809096	1.07647	0.648634	1.27057	1.15878	0.608135	1.09648	1.05682	0.928966	1.20226	1.27057	0.369828	0.772681	0.737904	0.972747	0.990832	1.11686	0.954993	1.07647	0.972747	0.84275	1.026	0.920477	1.13393	0.626804	1.02681	1.0014	-0.246824	0.0370239	-0.119546	0.181338	-0.673913	0.0381751	0.00202093	0.281221	0.898539	0.638287	0.268678	0.148852	0.847305	0.976449
A8HWZ6	Plastid ribosomal protein L13 PRPL13	12	1	1	1	0.201372	0.349945	0.405508	0.0801678	0.0831764	0.0619441	0.105682	0.0564937	0.0660693	1.40605	1.11686	0.691831	0.283139	0.263027	0.744732	0.102802	0.149969	0.114815	0.0855066	0.109648	0.239883	0.318942	0.0750961	0.0760816	1.07158	0.430299	0.122528	0.145013	-1.64863	-3.73512	-3.71631	0.0997405	-1.21659	-3.02881	-2.78575	0.000364771	1.58665e-08	4.22363e-07	0.747398	0.0368189	0.0108145	0.0108388
A8JAL6	Plastid ribosomal protein L15 PRPL15	12	1	1	1	0.17378	0.172187	0.37325	0.0672977	0.0187068	0.047863	0.0469894	0.0293765	0.0765597	1.72187	0.954993	1.64437	0.277971	0.319154	0.380189	0.0602559	0.0363078	0.0534564	0.0319154	0.0328095	0.0724436	0.239739	0.0446225	0.0509752	1.44041	0.325771	0.0500067	0.0457228	-2.06046	-4.48608	-4.29406	0.526481	-1.61807	-4.32173	-4.45094	0.000339072	2.85882e-07	2.65226e-07	0.145069	0.0204099	0.00505826	0.00500366
A8J6T0	Predicted protein (Fragment)	12	1	1	1	1.58489	1.44544	2.01372	1.78649	1.08643	2.96483	1.87068	1.64437	2.85759	1.08643	1.57036	2.12814	2.46604	0.912011	1.39316	2.44343	1.04713	1.44544	1.75388	1.19124	1.87068	1.68135	1.94592	2.12421	1.59498	1.5904	1.64533	1.60527	0.749622	0.960449	1.08693	0.673535	0.669391	0.718379	0.682814	0.016337	0.159449	0.0392274	0.119228	0.243316	0.172572	0.262262
A8HUK3	Predicted protein (Fragment)	12	1	1	1	1.20226	0.619441	1.02802	1.51356	0.809096	1.07647	1.55597	1.18032	1.05682	1.10662	0.698232	1.08643	1.2942	1.6293	0.954992	0.816582	1.22462	0.937561	0.879022	0.912011	0.879022	0.949907	1.13304	1.26437	0.963761	1.29283	0.99292	0.890018	-0.0741418	0.1802	0.338417	-0.053253	0.37053	-0.0102508	-0.168093	0.786211	0.552321	0.152977	0.798586	0.251064	0.801544	0.56091
A8IES3	Predicted protein (Fragment)	12	1	1	1	0.717794	0.654636	0.630957	1.99526	1.08643	0.847227	2.18776	1.1272	1.19124	0.937562	1.02802	0.77983	1.03753	0.679204	0.654636	2.42103	1.64437	1.67494	2.63027	1.44544	1.57036	0.667796	1.30964	1.50207	0.915136	0.790456	1.91345	1.88202	-0.582521	0.389169	0.586949	-0.127942	-0.339243	0.936175	0.912285	0.000213521	0.425935	0.217482	0.306863	0.285366	0.0439175	0.102925
A8IKY2	Predicted protein (Fragment)	12	1	1	1	2.07014	0.679204	2.14783	3.56451	2.88403	3.19154	5.91562	1.03753	6.48634	2.10863	0.539511	2.208	1.49969	3.16228	1.08643	5.29663	7.31139	3.76704	6.48635	5.44503	4.01791	1.63239	3.21336	4.47983	1.61871	1.91613	5.45835	5.31643	0.706987	1.68408	2.16344	0.694849	0.938195	2.44847	2.41046	0.255662	0.000355614	0.114459	0.316064	0.305615	0.0461919	0.0946077
A8ICG4	Predicted protein (Fragment)	12	1	1	1	2.53513	2.44343	2.83139	5.7544	4.69894	6.72977	6.48634	9.37562	7.11213	1.00925	0.879022	1.45881	2.33346	3.13329	2.20801	4.36516	6.66807	4.40555	2.85759	6.79204	3.69828	2.60332	5.7277	7.65803	1.1157	2.55825	5.14626	4.4493	1.38035	2.51796	2.93697	0.157945	1.35516	2.36352	2.15358	0.000164651	0.00128543	0.00161894	0.546044	0.00556827	0.00208561	0.0195873
A8J8D7	Predicted protein (Fragment)	12	1	1	1	0.92045	0.972747	0.903649	0.895365	0.737904	0.990832	0.946237	1.13763	1.01859	0.887156	0.724436	0.928966	0.474242	0.855067	1.04713	0.510505	0.887156	1.02802	0.519996	1.21339	1.04713	0.932282	0.8747	1.03415	0.846853	0.792146	0.808559	0.926838	-0.101162	-0.193139	0.0484478	-0.239817	-0.336162	-0.306575	-0.109611	0.0312345	0.164514	0.573558	0.0700829	0.36696	0.362685	0.677135
A8JI39	Predicted protein (Fragment)	12	1	1	1	2.72898	2.51189	2.42103	3.22107	3.34195	3.22107	1.97697	2.14783	2.83139	1.58489	1.55597	1.22462	1.6293	2.46604	2.05116	2.93765	2.72898	3.28095	2.83139	2.91072	2.65461	2.55396	3.26136	2.31873	1.45516	2.04883	2.98253	2.7989	1.35274	1.70547	1.21334	0.541176	1.0348	1.57654	1.48486	7.00385e-05	6.03527e-07	0.00722109	0.0169845	0.0269163	0.000202647	0.00375218
A8J2Z8	Predicted protein	12	1	1	1	2.58226	2.208	4.92039	1.8197	2.88403	5.54626	2.07014	1.90546	6.42688	0.376704	0.432514	1.83654	1.6293	2.72898	1.09648	9.28967	5.91562	3.80189	6.66807	4.9204	4.32514	3.23689	3.41666	3.46749	0.881919	1.81825	6.33573	5.30453	1.69461	1.77259	1.79389	-0.181283	0.862551	2.66351	2.40723	0.0578346	0.0946773	0.1709	0.816888	0.570275	0.0722251	0.162497
A8J9P4	Predicted protein	12	1	1	1	1.99526	4.57088	3.7325	2.72898	4.52898	4.87529	2.60615	4.01791	5.24808	1.36773	1.75388	0.772681	1.28233	2.0893	5.97035	1.78649	1.90546	5.7544	1.40605	2.35505	4.65586	3.43288	4.04441	3.95738	1.2981	3.11399	3.14878	2.80565	1.77942	2.01593	1.98455	0.376398	1.63877	1.65479	1.48834	0.0326615	0.0102128	0.0179221	0.355193	0.0825841	0.0307413	0.0568802
A8ICN7	Predicted protein	12	1	1	1	0.501187	0.731139	0.457088	0.660694	0.401791	0.376704	0.47863	0.505825	0.366438	1.02802	0.887156	1.03753	0.731139	0.672977	0.428549	0.704693	0.737904	0.376704	0.847228	0.831764	0.487529	0.563138	0.479729	0.450297	0.984233	0.610888	0.606434	0.722173	-0.828439	-1.05971	-1.15105	-0.0229277	-0.71102	-0.721578	-0.469583	0.00678192	0.00458844	0.000209134	0.761955	0.018724	0.0248761	0.0757836
A8I6D1	Predicted protein	12	1	1	1	0.879022	1.27057	2.37684	0.685488	0.591562	1.57036	0.765597	0.544503	1.02802	1.25892	1.39316	1.02802	0.737905	0.895364	2.33346	0.534565	0.432514	1.58489	0.136773	0.0912011	0.42462	1.50881	0.949138	0.779372	1.2267	1.32224	0.850657	0.217531	0.593413	-0.0753108	-0.359616	0.294782	0.402987	-0.23335	-2.20071	0.319962	0.878327	0.189535	0.100659	0.551127	0.49883	0.00241134
A8J7L6	Predicted protein	12	1	1	1	4.16869	3.69828	1.03753	7.24436	7.58578	4.52898	10.4713	13.3045	5.70164	0.744732	1.11686	0.448745	4.83059	3.94457	5.97035	9.28966	4.96592	8.16582	8.70963	6.54636	7.24436	2.96817	6.45304	9.82582	0.770113	4.91517	7.4738	7.50012	1.56957	2.68998	3.29658	-0.376857	2.29724	2.90184	2.90691	0.113628	0.00486897	0.0164214	0.300073	0.00643806	0.00874772	0.0172856
A8HVW4	Predicted protein	12	1	1	1	0.648634	0.564937	0.648634	0.483059	0.457088	0.586138	0.544503	0.630957	0.529663	0.666807	0.704693	1.22462	1.2942	1.04713	0.698232	0.666807	0.937562	0.586138	0.903649	1.03753	0.801678	0.620735	0.508762	0.568374	0.865372	1.01319	0.730169	0.914285	-0.68795	-0.974938	-0.815086	-0.208608	0.0188985	-0.453698	-0.129284	0.000169526	0.000238183	0.000166038	0.495974	0.812511	0.263548	0.681258
A8HNN4	Predicted protein	12	1	1	1	0.496592	0.192309	0.265461	0.824138	0.591562	0.505825	0.519996	0.49204	0.619441	0.280543	0.887156	0.432514	1.64437	0.401791	0.413048	1.41906	1.01859	0.831764	1.07647	0.316228	1.47231	0.318121	0.640508	0.543826	0.533404	0.819737	1.0898	0.955002	-1.65235	-0.642711	-0.878784	-0.906698	-0.286768	0.124069	-0.0664246	0.00174653	0.0194283	0.000295216	0.0626113	0.371279	0.939477	0.587714
A8IUR4	Predicted protein	12	1	1	1	0.981748	1.33045	3.40408	0.855067	0.972747	2.03236	0.214783	0.131826	1.1272	0.648634	0.679204	2.93765	1.80302	1.31826	1.01859	1.40605	1.18032	0.887156	0.544503	0.954993	0.413048	1.90543	1.28672	0.491269	1.42183	1.37996	1.15784	0.637514	0.930115	0.363702	-1.02542	0.507748	0.464621	0.211438	-0.64947	0.2972	0.486433	0.185844	0.607513	0.80562	0.9858	0.440493
A8JED7	Predicted protein	12	1	1	1	1.14815	1.0666	1.19124	1.44544	2.03236	1.45881	1.19124	1.44544	2.39883	1.48594	0.608135	1.72187	0.580764	1.83654	0.862979	0.920449	4.05508	1.09648	1.25892	3.31131	1.19124	1.13533	1.64554	1.67851	1.27198	1.09343	2.024	1.92049	0.183113	0.718558	0.747177	0.347076	0.128857	1.01721	0.941476	0.0207859	0.0289165	0.138638	0.46714	0.77636	0.242923	0.108667
A8JEF1	Predicted protein	12	1	1	1	NA	1.01859	0.928966	NA	1.2942	1.21339	NA	1.6293	1.44544	NA	1.02802	1.09648	NA	0.630957	0.831764	NA	1.20226	1.47231	NA	1.14815	1.49969	0.973779	1.25379	1.53737	1.06225	0.731361	1.33729	1.32392	-0.0383341	0.326299	0.620463	0.0871192	-0.451345	0.419311	0.404816	0.489717	0.00350586	0.00431754	0.0925257	0.17405	0.199727	0.27406
A8IXQ5	Predicted protein	12	1	1	1	0.887156	0.679204	0.937562	0.313329	0.107647	0.288403	0.376704	0.169044	0.296483	1.25892	1.36773	0.954993	0.717794	0.501187	0.704693	0.177011	0.134276	0.1	0.165959	0.175388	0.239883	0.834641	0.236459	0.280744	1.19388	0.641225	0.137096	0.193743	-0.260773	-2.08034	-1.83267	0.25566	-0.641098	-2.86674	-2.36778	0.104673	0.000296988	0.000285969	0.191541	0.0382073	0.00135554	0.00144627
A8I8N5	Predicted protein	12	1	1	1	0.505825	1.10662	0.787046	0.772681	1.24738	0.903649	0.231207	0.461318	0.824138	1.03753	1.2942	1.15878	1.02802	0.855067	1.09648	0.519996	0.711213	0.549541	0.597036	0.420727	0.283139	0.799831	0.974571	0.505554	1.1635	0.993187	0.593584	0.433634	-0.322232	-0.0371608	-0.984063	0.218472	-0.00986234	-0.752477	-1.20545	0.312993	0.866162	0.0457032	0.0920812	0.880138	0.0270081	0.00435433
A8ISL9	Predicted protein	12	1	1	1	0.356451	0.448745	0.296483	0.564937	0.258226	0.220801	0.383707	0.440555	0.260615	1.01859	0.981748	0.510505	0.619441	0.625173	1.0666	0.42462	0.136773	0.416869	0.316228	0.280543	0.280543	0.367227	0.347988	0.361626	0.836948	0.770403	0.326087	0.292438	-1.44526	-1.52289	-1.46743	-0.25679	-0.376314	-1.61667	-1.7738	0.000139338	0.00392757	0.000274537	0.375257	0.220202	0.0363255	0.0265823
A8HYQ6	Predicted protein	12	1	1	1	0.316228	0.619441	0.613762	0.346737	0.165959	0.253513	0.0369828	0.164437	0.0737904	1.24738	1.57036	1.23595	0.679204	0.539511	0.787046	0.220801	0.130617	0.293765	0.128233	0.130617	0.152757	0.516477	0.255403	0.0917368	1.35123	0.668587	0.215061	0.137202	-0.953224	-1.96915	-3.44636	0.434274	-0.580813	-2.21718	-2.86562	0.0084701	0.000140242	1.79279e-05	0.0327693	0.0169737	0.000840173	0.000453897
A8I247	Predicted protein	12	1	1	1	0.903649	0.870964	1.33045	1.0666	0.990832	1.1272	0.625173	0.816582	0.534564	1.09648	1.24738	1.67494	1.13763	0.972748	0.751623	1.25893	0.831764	0.765597	1.13763	0.501187	0.465586	1.03502	1.06154	0.658773	1.3396	0.953999	0.952095	0.701467	0.0496619	0.0861614	-0.602146	0.421804	-0.0679401	-0.0708221	-0.511553	0.824582	0.193743	0.0147938	0.12151	0.596861	0.625265	0.148536
A8IPC9	Riboflavin synthase RFS1	12	1	1	1	0.787046	0.895365	5.29664	0.831764	0.937562	4.92039	0.383707	0.895365	1.87068	1.18032	0.981748	3.94457	0.340408	0.946237	1	0.879022	0.954993	1.0666	0.529663	0.963829	0.895365	2.32635	2.22991	1.04992	2.03555	0.762215	0.96687	0.796286	1.21807	1.15698	0.0702767	1.02542	-0.39173	-0.0486059	-0.328642	0.422384	0.412414	0.914395	0.33975	0.858734	0.986835	0.813423
A8IVU0	Ribosomal protein L13a RPL13a	12	1	1	1	1.55597	1.90546	5.10505	0.570164	0.672977	1.07647	0.190546	0.185353	1.04713	1.44544	0.954993	2.22844	1.48594	2.26986	2.12814	0.691831	1.04713	0.83946	0.413047	0.751623	0.928966	2.85549	0.773202	0.474343	1.54296	1.96131	0.859473	0.697879	1.51374	-0.371083	-1.076	0.625697	0.97182	-0.218476	-0.518951	0.175717	0.216052	0.140343	0.216999	0.190608	0.61994	0.527807
A8J9W0	Ribosomal protein L23 RPL23	12	1	1	1	1.49969	3.28095	4.83059	0.751623	1.78649	2.0893	0.275423	0.428549	2.12814	0.903649	1.70608	2.33346	1.95884	2.26987	2.22844	1.83654	1.88799	1.75388	1.36773	1.21339	1.75388	3.20374	1.54247	0.944037	1.64773	2.15238	1.82614	1.445	1.67976	0.625242	-0.083085	0.72048	1.10593	0.868795	0.531069	0.0838551	0.251441	0.929434	0.192545	0.142977	0.178062	0.434672
A8J239	Ribosomal protein L23a RPL23a	12	1	1	1	0.744732	0.772681	1.77011	0.263027	0.237684	0.383707	0.0990832	0.0737904	0.205116	1.41906	0.912011	1.52757	0.672977	1.0666	1.27057	0.280543	0.436516	0.420727	0.263027	0.229087	0.519996	1.09584	0.294806	0.125997	1.28621	1.00338	0.379262	0.33737	0.132038	-1.76216	-2.98854	0.363128	0.00487161	-1.39873	-1.5676	0.790363	9.72569e-05	2.65523e-05	0.205867	0.993373	0.0174482	0.0325453
A8HP90	Ribosomal protein L6 RPL6	12	1	1	1	1.52757	1.59956	3.53183	0.666807	0.501187	0.83946	0.30761	0.15417	0.704693	1.28233	0.691831	1.20226	1.64437	2.42103	3.0761	0.711213	0.981748	1.13763	0.570164	0.608135	1.05682	2.21965	0.669151	0.388824	1.05881	2.3805	0.94353	0.745039	1.15033	-0.579596	-1.36281	0.0824419	1.25126	-0.0838602	-0.424612	0.136711	0.0275852	0.020367	0.766402	0.0891574	0.804424	0.462446
A8J567	Ribosomal protein L7a RPL7a	12	1	1	1	5.29664	3.87258	11.3763	2.83139	1.85353	4.16869	0.432514	0.496592	2.72898	1.65959	0.879022	2.07014	4.48745	4.48745	5.29663	3.25087	2.96483	3.76704	2.1677	1.51356	3.19154	6.84849	2.95121	1.21936	1.53625	4.75718	3.32758	2.29093	2.77579	1.5613	0.286126	0.619413	2.25011	1.73447	1.19594	0.0638575	0.0437715	0.78585	0.19956	0.0451587	0.0726301	0.214809
A8JE07	Ribosomal protein S15a RPS15a	12	1	1	1	1.6293	2.44343	2.93765	0.448745	0.895365	1.20226	0.170608	0.222843	0.519996	1.64437	0.912011	0.666807	1.92309	2.42103	4.48745	0.77983	1.35519	1.92309	0.390841	1.34276	1.15878	2.33679	0.848791	0.304483	1.0744	2.94386	1.3527	0.964128	1.22453	-0.236518	-1.71557	0.103527	1.55771	0.435846	-0.0527039	0.0247917	0.527466	0.00307474	0.812484	0.01457	0.548484	0.600682
A8IKW6	Ribulose-phosphate 3-epimerase RPE1	12	1	1	1	1.21339	2.18776	7.31139	1.00925	1.04713	3.31131	0.387258	1.0666	4.57088	0.946237	2.01372	6.91831	0.887156	0.394457	0.862979	1.08643	0.724436	0.461318	0.717794	0.704693	0.505825	3.57085	1.78923	2.00825	3.29276	0.714864	0.757393	0.642771	1.83627	0.83934	1.00594	1.7193	-0.484259	-0.400886	-0.637624	0.245638	0.358335	0.480113	0.280465	0.77824	0.513319	0.519584
A8J8S4	RNA binding protein (Fragment)	12	1	1	1	0.353183	0.549541	0.505825	0.158489	0.299226	0.083946	0.118032	0.0809096	0.253513	1.20226	1.0666	0.879022	0.369828	0.270396	0.465586	0.145882	0.229087	0.167494	0.164437	0.258226	0.149969	0.469516	0.180554	0.150818	1.04929	0.368603	0.180821	0.190877	-1.09075	-2.4695	-2.72912	0.0694192	-1.43986	-2.46737	-2.38928	0.000876015	0.000203091	8.51699e-05	0.62669	0.00311696	0.000930353	0.00116636
A8J6K7	RNA binding protein	12	1	1	1	1.02802	1.1272	1.99526	0.648634	0.580764	0.30761	0.331131	0.172187	0.685488	1.75388	1.99526	1.59956	0.474242	0.711213	0.751623	0.613762	0.356451	0.510505	0.469894	0.267917	0.549541	1.38349	0.512336	0.396269	1.7829	0.645693	0.493573	0.429117	0.468314	-0.964837	-1.33545	0.834226	-0.631081	-1.01867	-1.22056	0.280014	0.00945393	0.0164094	0.00244441	0.0376825	0.00444691	0.00272859
A8IBR0	RNA binding rRNA processing protein	12	1	1	1	1.31826	0.337287	0.737904	1.2942	0.267917	0.613762	0.337287	0.197697	0.879022	1.58489	0.231207	1.23595	0.448745	2.29087	0.524808	0.946237	2.12814	0.824138	0.928966	4.28548	0.787046	0.797816	0.725292	0.471336	1.01735	1.08814	1.2995	2.0005	-0.325872	-0.463367	-1.08517	0.0248144	0.121864	0.377962	1.00036	0.516898	0.413713	0.0636931	0.967946	0.397317	0.97911	0.784487
A8J189	SEC7/BIG-like ARF-guanine nucleotide exchange factor (Fragment)	12	1	1	1	1.40605	1.33045	1.31826	2.75423	2.75423	1.43219	2.10863	1.88799	1.64437	1.6293	0.549541	1.33045	1.08643	2.29087	0.666807	1.55597	4.16869	1.09648	1.55597	3.94457	0.96383	1.35159	2.31355	1.88033	1.16976	1.34803	2.27371	2.15479	0.434654	1.21011	0.910986	0.226217	0.430856	1.18505	1.10755	0.000214395	0.0407095	0.00278359	0.625813	0.758089	0.113483	0.168621
A8HWH6	Signal peptide peptidase SPP1B	12	1	1	1	1.24738	1.24738	2.35505	2.67917	2.53513	3.83707	5.10505	4.52898	6.30957	1.20226	1.70608	1.75388	2.03236	1.41906	1.49968	3.53183	2.75423	2.67917	4.2462	3.63078	3.40408	1.6166	3.01712	5.31453	1.55408	1.65037	2.98841	3.76035	0.692967	1.59317	2.40994	0.636057	0.722787	1.57938	1.91087	0.170239	0.00807291	0.0011913	0.0348412	0.00744393	0.000208581	0.00036514
A8I9A1	Transcription factor	12	1	1	1	5.59758	8.79023	9.63829	5.64937	9.46237	7.87046	7.44732	7.37904	10.1859	0.824138	4.28548	1.36773	5.91562	2.07014	6.08135	6.66807	2.96483	6.98232	6.66807	2.80543	5.29663	8.0087	7.66073	8.33742	2.15912	4.68904	5.53841	4.92338	3.00157	2.93748	3.0596	1.11044	2.22929	2.46947	2.29965	0.00468964	0.00382616	0.00136427	0.341488	0.0344556	0.0391241	0.0520841
A8IFZ9	Tryptophan synthase beta subunit MAA7	12	1	1	1	0.390841	0.436516	0.483059	0.751623	0.265461	0.672977	0.432514	0.366438	0.283139	1.01859	0.912011	1.09648	0.751623	0.544503	0.515229	0.870964	0.801678	0.744732	0.554626	0.366438	0.831764	0.436805	0.563353	0.360697	1.00903	0.603785	0.805791	0.584276	-1.19494	-0.827888	-1.47114	0.0129642	-0.727893	-0.311522	-0.775279	2.95121e-05	0.0442023	0.000121561	0.874123	0.0144822	0.0477315	0.0829478
A8JIU5	Ubiquinol:cytochrome c oxidoreductase cytochrome c1 CYC1	12	1	1	1	1.13763	3.40408	2.60615	1.39316	3.43558	2.26987	1.44544	1.45881	2.42103	0.77983	1.55597	1.33045	2.60615	2.55859	3.25087	2.67917	2.88403	2.42103	2.22844	2.53513	2.46604	2.38262	2.3662	1.77509	1.22208	2.8052	2.66141	2.40987	1.25255	1.24257	0.827896	0.289343	1.48811	1.41219	1.26895	0.105657	0.0820788	0.074377	0.389884	0.0413542	0.0488216	0.0634815
Q8HEB4	Ubiquinol-cytochrome c reductase iron-sulfur subunit risp	12	1	1	1	1.05682	1.35519	1.51356	0.619441	0.448745	0.698232	0.744732	0.972747	0.855067	0.855067	0.847227	1.07647	1.87068	2.22843	1.78649	0.870964	0.954993	1	1.30617	1.08643	1.64437	1.30852	0.588806	0.857515	0.926253	1.96187	0.941985	1.34566	0.387939	-0.764135	-0.221766	-0.110522	0.972228	-0.0862234	0.42831	0.0825619	0.00504256	0.0964222	0.381935	0.00230971	0.715241	0.269293
A8I647	Zeta-carotene desaturase ZDS1	12	1	1	1	0.207014	0.255859	0.155597	0.231207	0.310456	0.138038	0.222843	0.121339	0.167494	0.809096	0.630957	0.724436	0.416869	0.636795	0.359749	0.272898	0.47863	0.325087	0.301995	0.457088	0.226987	0.206156	0.226567	0.170559	0.721496	0.471138	0.358872	0.32869	-2.27819	-2.14199	-2.55166	-0.470936	-1.08578	-1.47846	-1.6052	1.05135e-05	0.000100551	9.31852e-06	0.00564094	0.00409572	0.00120717	0.00147939
A8I023	110 kDa translocon of chloroplast envelope inner membrane (Fragment) TIC110	11	1	1	1	0.185353	0.190546	0.229087	0.334195	0.353183	0.529663	0.457088	0.131826	0.267917	0.946237	0.731139	0.801678	0.310456	0.313329	0.625173	0.549541	0.343558	0.291072	0.586138	0.505825	0.226986	0.201662	0.405681	0.28561	0.826351	0.416319	0.394723	0.43965	-2.30999	-1.30158	-1.80788	-0.275173	-1.26424	-1.34109	-1.18557	5.33717e-07	0.000671529	0.00162859	0.0517479	0.00945346	0.0118945	0.0214752
P48270	30S ribosomal protein S4 chloroplastic rps4	11	1	1	1	0.824138	0.937562	1.1272	0.359749	0.340408	0.157036	0.147231	0.0981748	0.178649	1.78649	1.6293	1.45881	0.501187	0.698232	0.787046	0.356451	0.299226	0.138038	0.30761	0.248886	0.265461	0.962966	0.285731	0.141352	1.62487	0.662155	0.264572	0.273985	-0.0544432	-1.80727	-2.82264	0.700321	-0.594759	-1.91827	-1.86783	0.696791	0.000380219	3.30217e-06	0.0027243	0.0108628	0.00174179	0.000396735
A8J463	3-dehydroquinate synthase DHQS	11	1	1	1	0.515229	1.27057	0.765597	0.672977	0.847227	1.27057	0.794328	1.27057	0.83946	0.483059	1.5417	1.55597	1.24738	0.679204	0.870963	0.591562	0.452898	0.457088	0.293765	0.515229	0.636795	0.850466	0.930259	0.968121	1.19357	0.932517	0.500516	0.48193	-0.233674	-0.104295	-0.0467411	0.255289	-0.100798	-0.998512	-1.05311	0.537743	0.714334	0.843911	0.614812	0.669256	0.175042	0.276886
A8IUB5	Arsenate reductase RDP3	11	1	1	1	19.2309	11.272	14.1906	12.4738	9.0365	8.95365	8.09096	2.60615	4.20727	0.765597	0.505825	1.47231	33.1131	22.08	10.1859	6.98232	10.9648	2.99227	12.1339	8.3946	0.251189	14.8978	10.1547	4.96813	0.914578	21.793	6.97979	6.92656	3.89703	3.34407	2.3127	-0.128822	4.44579	2.80318	2.79214	0.00393377	0.00139336	0.0714514	0.782096	0.0186355	0.000776377	0.225431
A8I0V1	Aspartokinase ASK1	11	1	1	1	0.0679204	0.0570164	0.0691831	0.113763	0.0625173	0.143219	0.138038	0.16293	0.263027	0.954993	0.862979	1.38038	0.109648	0.109648	0.172187	0.0794328	0.0685488	0.128233	0.138038	0.130617	0.109648	0.0647066	0.1065	0.187998	1.06612	0.130494	0.0920716	0.126101	-3.94994	-3.23108	-2.41121	0.0923676	-2.93794	-3.4411	-2.98735	1.74467e-09	2.89586e-06	2.89485e-05	0.699507	0.00516233	0.00417443	0.00426584
A8IGM2	Aspartyl aminopeptidase-like protein AAP1	11	1	1	1	1.00925	1.94089	1.75388	2.96483	1.75388	2.85759	2.51189	4.61318	2.18776	0.83946	1.22462	1.07647	2.39883	2.46604	1.18032	2.88403	3.40408	1.75388	3.10456	3.76704	2.48886	1.56801	2.52543	3.10427	1.04685	2.01506	2.68066	3.12015	0.648932	1.33653	1.63426	0.0660506	1.01083	1.42259	1.64162	0.116622	0.0169381	0.0504372	0.697644	0.112049	0.0633558	0.0278135
A8IH07	ATP-dependent Clp protease proteolytic subunit CLPR3	11	1	1	1	1.88799	2.24905	3.19154	1.0666	1.2942	1.78649	1.02802	0.440555	2.39883	1.09648	2.14783	4.16869	1.49969	0.937562	1.24738	0.879023	0.597036	0.809096	1.1272	0.387258	0.310456	2.44286	1.38243	1.28913	2.471	1.22821	0.761718	0.608304	1.28857	0.467203	0.366403	1.3051	0.296558	-0.392671	-0.717136	0.0205968	0.146219	0.644396	0.178063	0.755534	0.637931	0.213267
A8IZZ4	Bi-ubiquitin UBQ2	11	1	1	1	6.19441	1.5417	3.0761	2.01372	1.55597	1.67494	4.96592	1.8197	2.12814	1.6293	1.49969	1.6293	1.58489	0.937562	0.855067	1.6293	0.990832	0.698232	1.59956	1.28233	0.731139	3.60407	1.74821	2.97125	1.58609	1.12584	1.10612	1.20434	1.84963	0.805879	1.57107	0.665477	0.171003	0.145508	0.268246	0.129876	0.00548354	0.12035	0.000170922	0.628112	0.72595	0.478575
A8JB12	Carbonic anhydrase CAH7	11	1	1	1	1.38038	1.1272	2.208	2.48886	2.67917	2.85759	0.83946	1.38038	0.744732	0.570164	1	0.698232	5.54626	2.83139	5.86138	5.7544	4.40555	6.42688	3.66438	1.90546	3.76704	1.57186	2.6752	0.988192	0.756132	4.74634	5.52894	3.11229	0.652475	1.41965	-0.0171367	-0.40329	2.24682	2.467	1.63798	0.154611	9.52931e-05	0.955304	0.12816	0.00282484	0.00128559	0.0045058
A8I5R9	Cysteine endopeptidase CEP2	11	1	1	1	3.98107	1.25892	3.25087	2.75423	1.15878	1.34276	1.97697	1	2.03236	1.78649	0.672977	0.954993	2.39883	2.10863	2.83139	1.45881	1.64437	2.51189	0.57544	0.903649	3.63078	2.83029	1.75192	1.66978	1.13815	2.44628	1.87169	1.70329	1.50095	0.80894	0.739654	0.186694	1.29059	0.904342	0.768324	0.0876466	0.209967	0.116419	0.700556	0.136006	0.193587	0.586044
A8I0K9	Dehydroascorbate reductase	11	1	1	1	4.48745	2.77971	5.24808	6.66807	4.36516	10.0925	7.65597	6.91831	8.3946	0.49204	0.981748	0.765597	7.94328	2.58226	6.60693	17.7011	6.98232	15.2757	18.5353	4.83059	15.417	4.17175	7.04192	7.65629	0.746461	5.71083	13.3197	12.9276	2.06065	2.81597	2.93665	-0.421861	2.5137	3.73549	3.69239	0.0121966	0.022136	9.81228e-05	0.148056	0.0141946	0.00416532	0.0193379
A8JB14	Dihydroxyacetone kinase DAK1	11	1	1	1	1.08643	1.58489	1.7378	0.887156	1.39316	1.0666	0.210863	0.666807	0.92045	0.608135	1.41906	1.70608	1.55597	0.731139	0.847228	1.22462	1.36773	0.559758	1.09648	0.744733	0.981748	1.46971	1.11564	0.599373	1.24442	1.04478	1.0507	0.940986	0.555528	0.157867	-0.738474	0.315479	0.0631957	0.0713524	-0.0877543	0.075295	0.478584	0.125839	0.498488	0.793816	0.953143	0.812624
A8J7F8	Esterase	11	1	1	1	0.946237	1.45881	1.85353	0.912011	0.698232	1.08643	0.613762	0.862979	0.559758	0.751623	1.09648	1.48594	0.903649	1.13763	0.879022	0.60256	0.597035	0.325087	0.570164	0.325087	0.288403	1.41953	0.89889	0.678833	1.11135	0.973433	0.508227	0.394552	0.505411	-0.153784	-0.558872	0.152308	-0.0388465	-0.976454	-1.34171	0.185439	0.41866	0.0263122	0.62737	0.913373	0.0583663	0.0296208
A8JC09	Flagellar associated protein FAP151	11	1	1	1	0.469894	1.18032	0.218776	1.43219	1.87068	0.619441	0.794328	1.13763	0.316228	1.18032	1.20226	1.25892	0.660693	1.70608	0.436516	1.77011	2.93765	1.34277	1.57036	1.7378	0.549541	0.622997	1.30744	0.749394	1.21384	0.934431	2.01684	1.2859	-0.682703	0.386741	-0.416203	0.279574	-0.0978404	1.0121	0.36278	0.260569	0.448816	0.352083	0.000798019	0.861439	0.0941772	0.486737
A8IAA8	Flagellar associated protein FAP211	11	1	1	1	0.195884	0.401791	0.946237	0.201372	0.141906	0.169044	0.248886	0.141906	0.369828	1.61436	0.461318	1.70608	0.383707	1.49968	0.597035	0.178649	0.519996	0.291072	0.170608	0.524807	0.283139	0.514637	0.170774	0.25354	1.26059	0.826809	0.329906	0.326185	-0.958372	-2.54984	-1.97972	0.334095	-0.274374	-1.59988	-1.61624	0.0959838	1.10446e-06	0.000344987	0.550765	0.312279	0.0875117	0.0852791
A8JBB0	Flagellar associated protein FAP214	11	1	1	1	0.831764	0.666807	0.862979	0.660694	0.337287	0.613762	0.597035	0.461318	0.444631	0.758578	0.57544	0.608135	0.758577	0.928967	0.586138	0.359749	0.267917	0.299227	0.356451	0.267917	0.461318	0.787183	0.537248	0.500995	0.647384	0.757894	0.308964	0.361895	-0.345229	-0.896341	-0.997133	-0.627306	-0.399932	-1.69449	-1.46636	0.0249663	0.0101334	0.000493762	0.00333559	0.14504	0.00265525	0.00403502
A8ILK1	Flagellar associated protein CFAP52	11	1	1	1	2.31206	2.31206	1.65959	2.24905	2.85759	1.94089	1.49969	2.83139	2.03236	1.2942	1.25892	1.21339	0.862978	1.33045	0.794328	0.654636	1.35519	0.895365	0.801678	1.11686	0.613762	2.09457	2.34918	2.12114	1.2555	0.99592	0.968397	0.844101	1.06666	1.23216	1.08484	0.328266	-0.00589761	-0.0463297	-0.244512	0.00731963	0.00744024	0.0442454	0.000398819	0.987493	0.877357	0.373929
A8IYR2	Gelsolin (Fragment)	11	1	1	1	1.47231	1.67494	0.954993	2.63027	1.64437	1.51356	1.31826	1.30617	1.05682	0.928966	1.35519	1.35519	1.41906	0.990832	0.554626	3.22107	2.39883	1.59956	2.80543	1.8197	1.45881	1.36742	1.9294	1.22708	1.21311	0.988172	2.40649	2.02798	0.451452	0.948153	0.295232	0.278716	-0.0171659	1.26693	1.02005	0.16166	0.0577688	0.0560872	0.207994	0.768357	0.0111121	0.00877982
A8JHE3	Global transcription factor (Fragment)	11	1	1	1	0.92045	0.47863	0.731139	0.855067	0.586138	0.570164	0.895365	0.210863	0.613762	1.04713	0.972747	0.862979	0.816582	0.291072	0.685488	0.903649	0.496592	0.862979	0.672976	0.544503	0.787046	0.710073	0.670456	0.57333	0.960952	0.597714	0.754407	0.668175	-0.493961	-0.576785	-0.802563	-0.0574643	-0.742473	-0.406586	-0.581702	0.0861577	0.0234657	0.0981948	0.505805	0.0913546	0.177027	0.0133966
A8JES1	GrpE protein homolog MGE1	11	1	1	1	2.44343	4.09261	3.40408	2.18776	3.16228	2.53513	1.13763	1.41906	0.586138	0.946237	1.22462	0.972747	6.72977	5.01187	4.87529	3.13329	2.58226	2.37684	5.49541	3.63078	1.22462	3.31337	2.62839	1.04761	1.04787	5.53898	2.69746	3.45027	1.7283	1.39418	0.0670982	0.0674553	2.46962	1.4316	1.78671	0.00841625	0.00465053	0.855177	0.618099	0.000801968	0.00289851	0.106067
A8JBU2	Isoamylase starch debranching enzyme ISA3	11	1	1	1	0.870964	0.937562	1.22462	2.63027	2.39883	3.94457	2.48886	3.40408	4.40555	0.928966	1.25892	3.43558	1.8197	1.18032	0.666807	2.58226	2.88403	1.15878	1.78649	2.26987	1.18032	1.01105	2.99122	3.43283	1.87449	1.22228	2.20836	1.74556	0.0158504	1.58074	1.7794	0.906498	0.289571	1.14297	0.803688	0.923802	0.0144129	0.0117327	0.328423	0.95256	0.187577	0.401044
A8ID17	Kinesin family protein IAR1	11	1	1	1	1.13763	1.58489	0.937562	1.0666	1.78649	1.00925	0.580764	1.00925	0.928966	0.946237	1.38038	1.36773	0.981748	1.48594	0.879022	1.0666	1.2942	0.862979	0.862979	1.04713	0.487528	1.22003	1.28745	0.839661	1.23145	1.11557	1.07459	0.799212	0.286913	0.364512	-0.252121	0.300358	0.157779	0.103787	-0.32335	0.314284	0.314419	0.289731	0.180024	0.680278	0.750445	0.410515
A8HYL9	Low-affinity phosphate transporter PTC1	11	1	1	1	2.70396	1.49969	1.94089	6.0256	2.93765	3.40408	5.15229	3.56451	2.91072	1	0.293765	0.648634	3.19154	5.10505	3.28095	6.72977	8.24138	4.96592	7.11213	10.1859	4.52898	2.04818	4.12244	3.87584	0.647466	3.85918	6.64569	7.27568	1.03434	2.0435	1.95451	-0.627123	1.94829	2.73242	2.86308	0.0407461	0.0314063	0.0124374	0.158835	0.0382797	0.0602595	0.0571232
A8J3U9	Mitochondrial ATP synthase subunit 5 OSCP subunit ATP5	11	1	1	1	4.16869	4.69894	2.88403	2.14783	1.80302	1.57036	3.46737	2.33346	2.1677	2.44343	0.954993	0.401791	1.40605	3.63078	7.44732	1.38038	3.19154	6.48634	0.83946	3.83707	5.34564	3.91722	1.8404	2.65618	1.26674	4.16138	3.68609	3.34073	1.96983	0.880022	1.40935	0.341118	2.05706	1.88209	1.74016	0.00563817	0.00743765	0.0154096	0.684309	0.0319173	0.0549387	0.166874
A8J9X1	Mitochondrial F1F0 ATP synthase delta subunit ATP4	11	1	1	1	0.57544	0.862979	1.20226	0.164437	0.296483	0.328095	0.229087	0.30761	0.212814	1.14815	1.39316	1.1272	0.698232	0.672977	1.21339	0.119124	0.325087	0.529663	0.272898	0.246604	0.390841	0.880227	0.263005	0.249837	1.22284	0.861532	0.324625	0.303447	-0.184052	-1.92684	-2.00094	0.290231	-0.215023	-1.62315	-1.72048	0.544647	0.000124487	1.37589e-05	0.0594143	0.382071	0.0067261	0.000789907
A8J9F6	Mitochondrial transcription termination factor MTT1	11	1	1	1	0.83946	0.539511	0.912011	0.356451	0.340408	0.343558	0.251189	0.130617	0.283139	1.18032	1.47231	1.03753	1.08643	0.608135	1.1272	0.544502	0.334195	0.529664	0.691831	0.128233	0.461318	0.76366	0.346806	0.221648	1.23005	0.940586	0.469454	0.427127	-0.388997	-1.5278	-2.17366	0.298721	-0.088368	-1.09095	-1.22726	0.106881	1.9112e-08	7.42687e-05	0.146582	0.542552	0.0078004	0.029579
A8HZX4	Molybdopterin biosynthesis protein CNX1E	11	1	1	1	1.48594	1.90546	3.13329	1.21339	1.21339	2.58226	0.654636	1.35519	3.90841	0.954993	0.549541	1.94089	1.78649	3.16228	1.52757	1.80302	3.0479	1.40605	0.92045	2.88403	1.95884	2.17489	1.66968	1.97274	1.14847	2.15878	2.08565	1.92111	1.12095	0.739571	0.980204	0.199717	1.11021	1.0605	0.941939	0.0762323	0.216104	0.3809	0.737477	0.166675	0.171778	0.388495
Q6V9B3	NADH:ubiquinone oxidoreductase 24 kD subunit NUO5	11	1	1	1	3.53183	4.13048	10.0925	2.99226	3.46737	9.28966	3.76704	3.53183	9.46237	0.534564	1.07647	1.80302	8.3946	3.53183	5.49541	6.60693	4.61318	5.10505	7.17794	4.09261	5.54626	5.91828	5.24977	5.58708	1.13802	5.80728	5.44172	5.6056	2.56518	2.39225	2.48209	0.186521	2.53786	2.44406	2.48687	0.0786486	0.103763	0.0771653	0.726289	0.0663036	0.0522368	0.0688832
A8IHL3	NADH:ubiquinone oxidoreductase ND9 subunit NUO9	11	1	1	1	2.29087	8.09096	3.31131	1.38038	3.83707	2.88403	2.0893	4.74242	3.34195	0.586138	1.57036	1.40605	2.33346	3.0761	3.10456	1.83654	3.34195	1.85353	1.99526	3.46737	1.77011	4.56438	2.7005	3.39122	1.18752	2.83804	2.34401	2.41091	2.19042	1.43322	1.76181	0.247947	1.50489	1.22898	1.26958	0.116941	0.0761554	0.0355084	0.571218	0.107139	0.227334	0.228483
A8JG78	NimA-related protein kinase 4 CNK4	11	1	1	1	1.1272	1.99526	1.99526	1.78649	3.13329	2.60615	1.40605	1.85353	2.42103	0.92045	0.698232	2.26987	1.52757	3.13329	0.564937	2.22843	3.80189	1.10662	1.25892	4.05509	0.444631	1.70591	2.50864	1.89354	1.29618	1.74193	2.37898	1.91955	0.770539	1.32691	0.921083	0.374269	0.800687	1.25035	0.940766	0.0712398	0.0182991	0.0383071	0.578931	0.592643	0.10147	0.652861
A8I629	Non-discriminatory gln-glu-trna synthetase GTS2	11	1	1	1	0.0847227	0.239883	0.170608	0.12942	0.420727	0.17378	0.177011	0.428549	0.283139	0.765597	1.24738	1.40605	0.301995	0.444631	0.119124	0.337287	0.283139	0.190546	0.474242	0.469894	0.187068	0.165071	0.241309	0.296233	1.13968	0.288584	0.270324	0.377068	-2.59884	-2.05105	-1.7552	0.188624	-1.79294	-1.88724	-1.4071	4.91259e-05	0.00111311	0.000644267	0.508405	0.0222844	0.0122215	0.0267257
A8INE5	Peptidyl-prolyl cis-trans isomerase cyclophilin-type CYN37	11	1	1	1	0.648634	1.52757	0.870964	0.465586	0.597035	0.328095	0.465586	1.14815	0.559758	0.505825	1.78649	0.887156	1.45881	0.794328	1.27057	0.704693	0.409261	0.515229	0.772681	0.597035	0.608135	1.01572	0.463572	0.724499	1.05982	1.17457	0.543061	0.659284	0.0225046	-1.10913	-0.464944	0.0838232	0.232135	-0.880815	-0.601029	0.955344	0.00230232	0.266574	0.882425	0.938912	0.240621	0.412625
A8HUU9	Peptidyl-prolyl cis-trans isomerase CYN19-3	11	1	1	1	0.529663	0.398107	0.937562	0.772681	0.334195	0.963829	0.383707	0.170608	0.457088	0.83946	0.487529	1.34276	1.18032	1.31826	1.02802	0.887156	1.08643	0.831764	0.340408	0.515229	0.398107	0.621778	0.690235	0.337135	0.889918	1.17553	0.935115	0.417915	-0.68553	-0.534841	-1.5686	-0.168256	0.233313	-0.0967842	-1.25872	0.0803379	0.171838	0.00151914	0.680288	0.743489	0.773652	0.113496
A8IY43	Peptidyl-prolyl cis-trans isomerase CYN20-2	11	1	1	1	0.448745	1.05682	1.8197	0.801678	0.847227	1.34276	0.608135	0.420727	1.13763	0.912011	1.30617	1.04713	0.801678	0.972747	1.69044	1.21339	1.01859	2.14783	0.428549	1.13763	0.870963	1.10842	0.997223	0.722163	1.08844	1.15496	1.45994	0.81238	0.148507	-0.00401122	-0.469604	0.122258	0.207837	0.545906	-0.299774	0.798098	0.987983	0.265227	0.487053	0.627255	0.267709	0.661709
A8IW09	Peptidyl-prolyl cis-trans isomerase FKB16-3	11	1	1	1	1.7378	2.88403	6.25173	1.45881	1.41906	4.57088	1.6293	2.55859	4.52898	0.77983	1.52757	1.04713	1.49968	0.946237	4.40555	1.05682	0.654636	2.22843	0.608135	0.765596	2.80543	3.62452	2.48292	2.90562	1.11818	2.28382	1.3133	1.39305	1.85779	1.31204	1.53885	0.161146	1.19145	0.393192	0.478252	0.124745	0.228533	0.0896948	0.617723	0.315517	0.636555	0.621358
A8HTG4	Peptidyl-prolyl cis-trans isomerase FKB20-2	11	1	1	1	0.630957	1.03753	2.72898	0.586138	0.505825	1.55597	0.301995	0.226986	1.27057	0.564937	0.847227	2.0893	1.8197	1.15878	1.0666	1.15878	0.879023	0.731139	0.654636	0.409261	0.496592	1.46582	0.882643	0.599852	1.16715	1.34836	0.92298	0.520163	0.551709	-0.180098	-0.737322	0.222994	0.431203	-0.115629	-0.942964	0.508517	0.745545	0.299599	0.739129	0.712726	0.742624	0.325484
A8IL32	Photosystem I reaction center subunit XI PSAL	11	1	1	1	0.981748	0.660694	0.724436	1.05682	0.452898	0.83946	1.18032	0.862979	0.580764	1.20226	0.704693	1.15878	0.981749	0.660693	0.963829	0.316228	0.519996	0.195885	0.444631	0.619441	0.398107	0.788959	0.783059	0.874688	1.02191	0.868757	0.344036	0.487393	-0.341977	-0.352808	-0.19316	0.03127	-0.202975	-1.53937	-1.03684	0.0979248	0.286626	0.509358	0.897119	0.735113	0.0138131	0.0281784
A8HWS8	Plastid ribosomal protein L28 PRPL28	11	1	1	1	0.161436	0.11272	0.363078	0.0711213	0.0231206	0.0630957	0.0444631	0.0277971	0.0954993	1.52757	0.954993	1.36773	0.170608	0.20893	0.296483	0.0636796	0.0380189	0.0660693	0.0413048	0.0288403	0.0436516	0.212411	0.0524459	0.0559198	1.28343	0.22534	0.0559226	0.0379322	-2.23507	-4.25303	-4.1605	0.360004	-2.14982	-4.16042	-4.72043	0.000505512	3.60821e-07	1.2954e-06	0.171931	0.00535969	0.00214398	0.00195742
A8IYS1	Plastid ribosomal protein L9 PRPL9	11	1	1	1	0.559758	0.420727	1.39316	0.161436	0.105682	0.0972747	0.0597035	0.0704693	0.0666807	1.47231	0.591562	1.80302	0.625173	0.972747	0.801678	0.265461	0.319154	0.0972747	0.195885	0.263027	0.0816583	0.791214	0.121464	0.0656178	1.28896	0.799866	0.227296	0.18019	-0.337861	-3.0414	-3.92977	0.366212	-0.32217	-2.13735	-2.47241	0.529489	1.64893e-06	7.77805e-10	0.468903	0.522931	0.047961	0.0400886
A8I8A3	Plastid-specific ribosomal protein 3 PSRP-3	11	1	1	1	1.8197	2.63027	7.31139	0.685488	1.6293	3.37287	0.77983	0.337287	4.13048	1.59956	1.88799	6.36796	0.920449	0.328095	0.83946	0.717795	0.855067	0.751623	0.534564	0.895365	0.981748	3.92045	1.89589	1.7492	3.28517	0.696002	0.774828	0.803892	1.97102	0.922872	0.806693	1.71597	-0.522838	-0.368052	-0.314926	0.16314	0.318605	0.565471	0.21288	0.723215	0.709383	0.884504
A8JAP1	Predicted protein (Fragment)	11	1	1	1	0.963829	1.21339	0.448745	2.24905	1.65959	1.45881	1.83654	1.61436	1.03753	0.436516	1.15878	0.625173	0.77983	1.14815	1.47231	4.7863	1.64437	2.37684	3.49945	1.67494	1.55597	0.875321	1.78915	1.49614	0.740155	1.13343	2.93584	2.24345	-0.192116	0.839276	0.581247	-0.4341	0.180698	1.55377	1.16572	0.609203	0.0291669	0.105582	0.295855	0.748292	0.0179191	0.104825
A8JCE1	Predicted protein (Fragment)	11	1	1	1	0.113763	0.401791	0.280543	0.346737	0.625173	0.359749	0.505825	0.353183	0.737904	2.18776	2.63027	1.1272	0.11695	0.134277	0.178649	0.0679204	0.105682	0.207014	0.192309	0.148594	0.235505	0.265366	0.443886	0.532304	1.98174	0.143292	0.126872	0.192136	-1.91395	-1.17174	-0.909678	0.98677	-2.80297	-2.97855	-2.3798	0.000920338	0.00358883	0.0139002	0.0925061	0.018792	0.0170125	0.0223923
A8IHS3	Predicted protein (Fragment)	11	1	1	1	1.5417	1.14815	0.887156	1.88799	1.00925	0.903649	2.39883	1.27057	0.972747	1.21339	1.22462	0.903649	1.36773	0.787046	0.954993	1.22462	1.02802	1.04713	1.94089	1.1695	1.1272	1.19234	1.26696	1.54738	1.11388	1.03659	1.09992	1.41253	0.253792	0.341376	0.629832	0.1556	0.0518441	0.137399	0.498279	0.36919	0.440424	0.276062	0.339772	0.867646	0.570088	0.298475
A8J3A1	Predicted protein (Fragment)	11	1	1	1	1.07647	0.809096	0.711214	1.08643	0.591562	0.816582	1.20226	1.43219	0.83946	1.0666	1.1272	0.744732	1.00925	0.685488	0.862978	1.08643	1.10662	1.52757	1.00925	1.07646	1.47231	0.865591	0.831523	1.15797	0.979509	0.852573	1.2402	1.18601	-0.208242	-0.266171	0.211599	-0.0298698	-0.230105	0.310578	0.246116	0.285645	0.304185	0.411683	0.871308	0.442657	0.177272	0.302164
A8HW13	Predicted protein (Fragment)	11	1	1	1	1.2942	0.334195	1.0666	1.43219	1.23595	1.09648	1.7378	1.13763	1.55597	0.903649	0.474242	0.685488	1.20226	0.954993	1.11686	2.65461	2.63027	2.42103	1.90546	2.72898	2.60615	0.898329	1.25487	1.47713	0.687793	1.09137	2.56863	2.41353	-0.154684	0.327539	0.562798	-0.539953	0.126145	1.361	1.27115	0.743259	0.0589539	0.0549253	0.0654602	0.733999	0.0395011	0.00995418
A8J742	Predicted protein (Fragment)	11	1	1	1	1.18032	1.92309	1.18032	0.420727	1.61436	0.809096	0.280543	0.366438	0.862979	1.15878	0.751623	1.15878	0.862979	2.60615	0.816583	0.496592	1.58489	0.672977	0.444631	0.672977	0.636796	1.42791	0.948061	0.50332	1.02306	1.42857	0.918154	0.584801	0.513906	-0.0769489	-0.990453	0.0328893	0.514574	-0.123192	-0.773982	0.158998	0.88968	0.0521162	0.873333	0.477371	0.484319	0.0483593
A8IB17	Predicted protein	11	1	1	1	0.685488	0.608135	0.47863	0.409261	0.316228	0.608135	0.432514	0.394457	0.972747	0.855067	1.0666	1.2942	1.09648	0.428549	0.390841	1.1695	0.444631	0.448745	0.870964	0.608135	0.666807	0.590751	0.444541	0.599906	1.07195	0.638623	0.687625	0.715302	-0.759378	-1.16961	-0.737191	0.100242	-0.646965	-0.540305	-0.483376	0.00246759	0.00297081	0.098813	0.600723	0.0917042	0.131447	0.0860891
A8HQY2	Predicted protein	11	1	1	1	0.990832	0.912011	0.787046	0.519996	0.529663	0.83946	0.946237	1.14815	0.816582	1.80302	1.7378	0.831764	0.474242	0.322107	1.05682	0.772681	0.322107	0.963829	0.586138	0.487528	1.00925	0.89663	0.629706	0.970324	1.45753	0.617722	0.686206	0.694307	-0.157416	-0.667249	-0.0434608	0.543523	-0.69497	-0.543287	-0.526355	0.15641	0.0242415	0.77373	0.218157	0.103559	0.248252	0.16641
A8J2E5	Predicted protein	11	1	1	1	0.972747	1.48594	1.43219	0.758578	1.1272	0.963829	0.666807	0.660694	0.672977	0.648634	0.586138	1.38038	2.20801	2.53513	0.77983	1.92309	2.33346	1.14815	1.38038	1.58489	0.855067	1.29696	0.949868	0.666826	0.871719	1.84099	1.80157	1.27345	0.375131	-0.0742008	-0.584618	-0.198065	0.88048	0.849253	0.34874	0.14229	0.662767	7.69165e-08	0.641321	0.182579	0.125517	0.656153
A8JDL8	Predicted protein	11	1	1	1	0.963829	1.72187	1.58489	0.436516	1.49969	0.409261	0.440555	0.613762	0.554626	0.903649	1.35519	1.20226	1.02802	1.44544	1.58489	1.08643	1.10662	0.787046	0.928967	0.413048	0.895365	1.42353	0.781821	0.536314	1.1537	1.35278	0.993365	0.745793	0.509473	-0.355091	-0.89885	0.206269	0.435931	-0.00960367	-0.423153	0.14355	0.576191	0.000801281	0.310855	0.284981	0.96248	0.175348
A8HUK8	Predicted protein	11	1	1	1	1.10662	0.912011	5.19996	2.14783	2.10863	13.1826	2.10863	1.36773	10.9648	0.765597	0.288403	3.46737	1.33045	5.39511	1.88799	4.69894	9.46237	4.05509	3.98107	7.7983	3.0479	2.4062	5.81301	4.81371	1.50712	2.87118	6.07213	4.94242	1.26676	2.53929	2.26715	0.591797	1.52165	2.6022	2.30522	0.371394	0.261538	0.283737	0.635385	0.489939	0.233656	0.252278
A8J0B3	Predicted protein	11	1	1	1	0.313329	0.343558	0.0954993	0.183654	0.299226	0.178649	0.220801	0.474242	0.20893	0.428549	0.679204	0.816582	0.510505	0.831764	0.253513	0.293765	0.277971	0.325087	0.293765	0.405509	0.185353	0.250795	0.22051	0.301324	0.641445	0.531927	0.298941	0.294876	-1.99542	-2.18109	-1.73061	-0.640603	-0.910699	-1.74207	-1.76182	0.000661179	3.84479e-05	0.00127791	0.0343018	0.129485	0.0205321	0.0203223
A8HN04	Predicted protein	11	1	1	1	0.809096	1.02802	1.22462	0.461318	0.580764	1	0.60256	0.751623	0.862979	0.794328	1.24738	1.25892	0.887156	0.870964	1.19124	0.496592	0.510505	0.691831	0.457088	0.554626	0.544503	1.02058	0.680694	0.739054	1.10021	0.983121	0.56631	0.518739	0.0293836	-0.554922	-0.436249	0.137782	-0.0245591	-0.820337	-0.946919	0.87219	0.122264	0.0258401	0.54818	0.99109	0.0861301	0.0501935
A8IUN8	Predicted protein	11	1	1	1	2.60615	1.87068	2.58226	4.69894	2.91072	4.40555	5.15229	2.51189	5.7544	1.04713	0.855067	0.648634	2.99226	1.49969	4.65586	5.80764	3.83707	7.31139	5.01187	2.42103	7.7983	2.35303	4.00507	4.47286	0.850277	3.04927	5.65204	5.07707	1.23452	2.00183	2.1612	-0.233996	1.60846	2.49877	2.344	0.0049668	0.00558976	0.0251776	0.263061	0.0558342	0.00920514	0.0340927
A8J9C6	Predicted protein	11	1	1	1	0.731139	0.597035	0.831764	0.390841	0.648634	0.625173	0.401791	0.30479	0.758578	0.990832	1.1695	1.57036	0.77983	0.765597	1.11686	0.737904	0.60256	0.559757	0.591562	0.474242	0.353183	0.719979	0.554883	0.488386	1.24356	0.88743	0.633407	0.472996	-0.473973	-0.849745	-1.03391	0.314482	-0.172295	-0.658795	-1.0801	0.0146294	0.00566021	0.0206861	0.228231	0.785131	0.0584359	0.0167895
A8HSV0	Predicted protein	11	1	1	1	0.413047	0.263027	0.322107	0.128233	0.149969	0.178649	0.130617	0.229087	0.0972747	0.758578	0.879022	0.758578	0.597035	0.366438	0.642688	0.0685488	0.127057	0.283139	0.190546	0.0731139	0.267917	0.332727	0.152283	0.152326	0.798726	0.535387	0.159582	0.177192	-1.58759	-2.71517	-2.71476	-0.324228	-0.901346	-2.64763	-2.49661	0.000106626	5.26827e-07	2.80779e-05	0.00742053	0.00421566	0.000415702	0.000312439
A8HP72	Predicted protein	11	1	1	1	0.0862978	0.226986	0.108643	0.0461318	0.107647	0.0349945	0.0544503	0.0390841	0.047863	0.92045	1.43219	0.83946	0.258226	0.187068	0.161436	0.0666807	0.0809096	0.0704693	0.049204	0.0608135	0.0539511	0.140642	0.0629243	0.0471325	1.06403	0.202243	0.0726865	0.0546562	-2.8299	-3.99024	-4.40714	0.0895423	-2.30584	-3.78217	-4.19347	3.92655e-05	2.01892e-06	2.85581e-09	0.747413	0.010995	0.00615652	0.00569261
A8J538	Predicted protein	11	1	1	1	1.45881	1.40605	1.00925	1.27057	1.09648	1	1.35519	0.92045	0.990832	0.981748	0.636796	1.01859	0.564937	1.22462	1.02802	1.69044	1.1695	1.01859	1.36773	1.09648	0.972748	1.29137	1.12235	1.08882	0.879045	0.93919	1.29284	1.14565	0.368904	0.166523	0.12277	-0.185991	-0.0905109	0.370548	0.196168	0.109236	0.197147	0.545726	0.376151	0.672698	0.415899	0.586095
A8ICW5	Predicted protein	11	1	1	1	6.60694	2.0893	5.59758	3.63078	2.51189	2.80543	3.40408	2.12814	2.58226	1.1695	0.717794	1.51356	3.7325	1.27057	1.92309	3.56451	3.16228	2.51189	3.13329	4.65586	2.01372	4.7646	2.9827	2.70483	1.13362	2.30872	3.07956	3.26762	2.25236	1.57662	1.43554	0.180935	1.2071	1.62272	1.70824	0.0513823	0.00407906	0.010294	0.593081	0.195261	0.0218721	0.00159508
A8HSU1	Predicted protein	11	1	1	1	0.765597	0.724436	1.08643	0.49204	0.544503	0.731139	0.224906	0.0549541	0.359749	0.409261	0.483059	0.946237	2.24905	1.59956	1.13763	0.469894	0.496592	0.42462	0.37325	0.183654	0.092045	0.85882	0.589227	0.213203	0.612852	1.66208	0.463702	0.216316	-0.219573	-0.763104	-2.2297	-0.706389	0.73299	-1.10873	-2.20879	0.284796	0.00479807	0.000872335	0.0825941	0.17693	0.135716	0.0411174
A8J618	Predicted protein	11	1	1	1	1.20226	1.24738	1.75388	0.83946	0.794328	1.13763	0.895365	0.870964	0.758578	0.937562	1.27057	1.65959	0.972747	0.920449	1.10662	1.00925	0.49204	0.496592	0.772681	0.887157	0.704693	1.40118	0.923805	0.841635	1.28924	0.99994	0.665962	0.788177	0.486638	-0.11434	-0.248733	0.366522	-8.65396e-05	-0.586489	-0.343409	0.0858533	0.51832	0.0197806	0.237917	0.963611	0.098411	0.325959
A8JCP3	Predicted protein	11	1	1	1	1.08643	1.28233	0.794328	1.49969	1.00925	0.937562	1.47231	2.60615	0.847227	1.55597	2.96483	0.666807	0.855066	0.436516	0.660693	1.2942	0.648635	2.05116	1.31826	1.11686	3.19154	1.05436	1.14883	1.6419	1.7292	0.650759	1.33133	1.87555	0.0763699	0.20017	0.715364	0.790106	-0.619806	0.412869	0.907316	0.72092	0.446902	0.280457	0.336991	0.387049	0.958192	0.382673
A8JCP9	Predicted protein	11	1	1	1	0.263027	3.13329	3.46737	0.291072	1.90546	0.794328	0.205116	0.461318	2.24905	0.870964	3.01995	3.49945	0.895365	0.831763	1.61436	0.679204	0.591562	0.937562	0.724436	0.801678	0.77268	2.28789	0.996954	0.97183	2.46346	1.11383	0.736109	0.766265	1.19402	-0.0044017	-0.0412248	1.30068	0.155528	-0.442009	-0.384085	0.274113	0.995209	0.967149	0.144415	0.768149	0.634045	0.626948
A8JCW5	Predicted protein	11	1	1	1	1.25892	2.39883	5.44503	1.72187	2.88403	8.87156	1.7378	2.99226	8.24138	0.625173	1.23595	3.10456	1.72187	1.19124	2.0893	3.22107	2.44343	3.01995	2.80543	1.83654	3.31131	3.03426	4.49249	4.32382	1.65523	1.66747	2.89482	2.65109	1.60135	2.16751	2.1123	0.727029	0.73766	1.53347	1.40659	0.17884	0.19	0.170521	0.429255	0.513475	0.263597	0.337482
A8JEW4	Proteasome subunit alpha type POA2	11	1	1	1	1.08643	1.05682	1.03753	0.60256	0.570164	0.737904	0.597035	1.04713	0.549541	0.772681	0.963829	1	0.765597	1.07646	0.972747	0.570164	0.483059	0.608135	0.440555	0.265461	0.30479	1.06026	0.636876	0.731235	0.91217	0.93827	0.553786	0.336935	0.0844145	-0.650915	-0.451593	-0.132626	-0.0919256	-0.852599	-1.56946	0.01329	0.00211358	0.165274	0.280946	0.787789	0.00970695	0.001208
A8IHM8	Protein phosphatase 5-like protein	11	1	1	1	0.83946	3.94457	1.65959	1.6293	4.61318	2.58226	1.7378	6.42688	2.70396	0.380189	1.58489	0.862979	3.43558	2.51189	2.18776	4.61318	3.43558	3.37287	4.9204	3.53183	3.90841	2.14787	2.94158	3.62288	0.942687	2.71174	3.80721	4.12021	1.10291	1.55659	1.85714	-0.0851493	1.43922	1.92873	2.04272	0.284224	0.0919771	0.140434	0.877883	0.176682	0.101326	0.0787211
A8J104	Pyruvate kinase PYK5	11	1	1	1	0.409261	0.765597	0.465586	0.15417	0.928966	0.199526	0.114815	0.679204	0.212814	1.18032	0.887156	1.1695	0.346737	0.946237	0.293765	0.229087	0.847227	0.436516	0.21677	0.831764	0.37325	0.546814	0.427554	0.335611	1.07899	0.528913	0.504277	0.473928	-0.870877	-1.22582	-1.57514	0.109684	-0.918898	-0.987713	-1.07726	0.01488	0.0847654	0.0188442	0.456692	0.039939	0.0281754	0.0240628
A8HQ81	Ribosomal protein L11 RPL11	11	1	1	1	4.52898	5.7544	5.91562	1.7378	1.87068	2.01372	1.11686	0.469894	1.7378	1.35519	1.40605	1.48594	3.76704	4.57088	3.69828	2.26987	1.90546	1.64437	1.57036	1.67494	1.30617	5.39966	1.87407	1.10819	1.41572	4.01207	1.9399	1.51716	2.43287	0.906174	0.1482	0.50154	2.00435	0.955982	0.601372	0.000551483	0.000392167	0.782275	0.000398635	0.000414783	0.00220586	0.00446321
A8IQE3	Ribosomal protein L14 RPL14	11	1	1	1	3.63078	3.53183	9.81748	0.717794	1.35519	1.99526	0.226986	0.218776	1.75388	1.45881	1.41906	1.92309	2.80543	2.83139	4.44631	1.27057	1.25893	1.78649	0.334195	1.03753	1.14815	5.66003	1.35608	0.733215	1.60032	3.36105	1.43866	0.839959	2.50081	0.439444	-0.447693	0.678361	1.74891	0.524728	-0.251609	0.0884685	0.388932	0.628759	0.0206464	0.0586281	0.249054	0.707728
A8I982	Ribosomal protein L15 RPL15	11	1	1	1	0.619441	1.03753	1.80302	0.255859	0.416869	0.353183	0.0625173	0.0505825	0.109648	1.44544	1.2942	2.39883	0.505825	0.928966	1.08643	0.428548	0.597035	0.570164	0.212814	0.293765	0.363078	1.15333	0.34197	0.0742492	1.71282	0.840405	0.531916	0.289886	0.205804	-1.54806	-3.75148	0.776376	-0.250843	-0.91073	-1.78644	0.681031	0.000148682	8.61403e-07	0.108264	0.777632	0.128187	0.0372172
A8I2T0	Ribosomal protein L27a RPL27a	11	1	1	1	0.319154	0.465586	0.57544	0.111686	0.130617	0.0816582	0.0432514	0.0334195	0.0483059	1.18032	0.737904	1.51356	0.444631	0.648634	0.57544	0.277971	0.353183	0.242103	0.122462	0.218776	0.16293	0.453393	0.107987	0.0416589	1.14393	0.556235	0.291086	0.168056	-1.14117	-3.21107	-4.58523	0.193997	-0.846233	-1.78048	-2.57299	0.00181245	3.90517e-07	2.59491e-09	0.556593	0.113001	0.0219559	0.0133646
A8IVK1	Ribosomal protein L8 RPL8	11	1	1	1	0.251189	0.366438	0.847227	0.218776	0.123595	0.253513	0.115878	0.0529663	0.235505	1.69044	1.65959	2.55859	0.263027	0.325087	0.37325	0.194089	0.145881	0.272898	0.212814	0.0855067	0.299226	0.488285	0.198628	0.134783	1.96954	0.320455	0.204289	0.199182	-1.03421	-2.33186	-2.89129	0.977857	-1.64181	-2.29131	-2.32784	0.0486391	3.25745e-05	8.57458e-05	0.0302048	0.0166135	0.00902586	0.0111428
A8I403	Ribosomal protein S19 RPS19	11	1	1	1	8.95365	9.90832	14.1906	3.94457	4.20727	6.19441	1.38038	1.22462	4.92039	1.30617	1.20226	2.22844	8.87156	11.1686	8.09096	5.10505	5.19996	4.13048	3.19154	3.49945	3.94457	11.0175	4.78208	2.50846	1.57896	9.37705	4.81183	3.54519	3.46173	2.25764	1.3268	0.658972	3.22913	2.26659	1.82586	0.00339928	0.00598457	0.27945	0.15051	0.00277652	0.00407264	0.0574836
A8IDT8	RNA-binding protein C3 CELF family CRB3	11	1	1	1	0.870964	0.613762	0.534564	0.559758	0.510505	0.201372	0.151356	0.0731139	0.363078	1.51356	0.879022	0.544503	0.483059	0.981748	1.2942	0.57544	0.416869	0.981748	0.334195	0.207014	0.469894	0.673097	0.423878	0.195849	0.979029	0.919668	0.658019	0.337034	-0.571114	-1.23828	-2.35218	-0.0305769	-0.120816	-0.603799	-1.56903	0.032298	0.0068068	0.000748579	0.944715	0.501569	0.292355	0.0915715
A8IHX9	Signal peptide peptidase (Fragment) SPP1A	11	1	1	1	0.343558	0.343558	0.461318	1.24738	0.660694	0.912011	1.94089	1.30617	1.21339	0.613762	0.666807	1.0666	1.21339	0.801678	0.737904	1.1695	0.954993	0.597035	1.5417	0.580764	0.691831	0.382811	0.940029	1.48682	0.782388	0.917657	0.907176	0.938099	-1.3853	-0.0892227	0.572225	-0.354043	-0.123973	-0.140546	-0.0921886	9.55779e-05	0.74198	0.100269	0.202534	0.596222	0.460647	0.693458
A8I9S6	Spliceosome component nuclear pre-mRNA splicing factor PRP19	11	1	1	1	1.25892	0.691831	0.685488	1.61436	1.59956	1.22462	1.51356	1.13763	1.34276	1.38038	0.92045	1.30617	0.619441	1.21339	0.474242	1.31826	1.20226	1.23595	1.40605	1.39316	0.954992	0.878748	1.47951	1.33132	1.20233	0.769024	1.25216	1.2514	-0.186478	0.56512	0.412855	0.265839	-0.3789	0.324415	0.323542	0.558261	0.0197696	0.0380751	0.228825	0.169696	0.28998	0.341395
A8IWJ8	Succinyl-CoA ligase SCLA1|TEF25	11	1	1	1	0.801678	3.83707	2.1677	1.08643	4.20727	1.35519	1.49969	3.53183	1.43219	1.28233	1.40605	1.87068	1.65959	3.37287	1.1272	1.64437	2.77971	1.41906	1.25893	2.1677	0.83946	2.26882	2.21629	2.15457	1.51969	2.05322	1.94771	1.42203	1.18194	1.14815	1.1074	0.603774	1.03789	0.961782	0.507951	0.221809	0.290115	0.169058	0.0440408	0.174246	0.0712902	0.341577
A8I3Y8	Tetratricopeptide repeat protein circadian expression TPR6	11	1	1	1	0.855067	0.887156	0.928966	0.937562	0.855067	0.625173	0.376704	0.248886	0.331131	1.07647	0.787046	0.787046	1.20226	1.34277	0.981748	0.737904	0.90365	0.724436	0.679204	0.619441	0.608135	0.890396	0.805934	0.318907	0.883519	1.17559	0.788663	0.635593	-0.16748	-0.311267	-1.64879	-0.178667	0.233388	-0.342519	-0.653824	0.00687182	0.106463	5.34767e-05	0.29379	0.42798	0.175554	0.0667446
A8JBX6	Transcription factor	11	1	1	1	0.440555	0.549541	1.64437	0.231207	0.214783	0.42462	0.049204	0.133045	0.246604	1.22462	0.92045	1.24738	0.77983	0.963829	1.2942	0.178649	0.267917	0.432514	0.123595	0.170608	0.376704	0.878156	0.290203	0.142951	1.13082	1.01262	0.293027	0.223636	-0.187451	-1.78487	-2.80641	0.177364	0.018091	-1.7709	-2.16078	0.767118	0.000459167	0.000115586	0.282323	0.937226	0.00564997	0.00425771
A8IJ71	tRNA (Uracil-5-)-methyltransferase TRM2A	11	1	1	1	1.69044	0.824138	0.855067	1.48594	2.07014	1.40605	1.31826	1.78649	1.67494	0.331131	1.08643	1.48594	1.95884	1.14815	0.77983	5.54626	2.33346	1.20226	3.80189	2.48886	1.51356	1.12322	1.65404	1.59323	0.967831	1.29561	3.02733	2.60144	0.167634	0.725996	0.671954	-0.0471729	0.37363	1.59804	1.37931	0.686515	0.035371	0.0136832	0.928879	0.902504	0.0595418	0.112865
A8J5Y5	Tubby-like protein TLP1	11	1	1	1	1.59956	2.31206	1.21339	1.64437	1.43219	1.04713	1.5417	0.591562	0.895365	0.895365	1.44544	1.01859	1.6293	1.45881	0.809096	2.31206	1.19124	0.77983	1.18032	1.41906	0.744732	1.70834	1.37456	1.00954	1.1198	1.29907	1.42771	1.1147	0.772593	0.458973	0.0137011	0.163239	0.377478	0.513705	0.15666	0.0925248	0.0987759	0.974461	0.512007	0.445037	0.380812	0.710993
A8J1X0	Uncoupling protein UCP1	11	1	1	1	0.608135	0.559758	0.679204	0.787046	0.60256	0.496592	0.685488	0.349945	0.501187	0.413047	0.30761	0.474242	1.77011	1.36773	1.44544	1.72187	1.34276	1.30617	1.44544	1	1.10662	0.615699	0.628733	0.512207	0.3983	1.52776	1.45693	1.18402	-0.699703	-0.669482	-0.965201	-1.32807	0.611417	0.542936	0.243695	0.000377526	0.0119217	0.00734495	0.000245909	0.119187	0.143457	0.476606
A8JC21	Uroporphyrinogen decarboxylase UROD1	11	1	1	1	0.277971	0.340408	0.60256	0.0751623	0.222843	0.325087	0.113763	0.0625173	0.544503	0.334195	0.613762	2.48886	0.619441	0.636795	0.37325	0.288403	0.383707	0.172187	0.711214	0.816582	0.177011	0.40698	0.207698	0.240261	1.1456	0.543162	0.281432	0.568269	-1.29697	-2.26744	-2.05733	0.196109	-0.880545	-1.82914	-0.815354	0.00396964	0.000399108	0.0076468	0.840105	0.42074	0.2617	0.331259
A8HP17	20S proteasome alpha subunit G POA7	10	1	1	1	3.7325	4.7863	2.65461	3.63078	6.42688	2.77971	4.83059	8.70964	2.63027	1.08643	2.31206	0.809096	1.8197	2.31206	3.0761	2.44343	2.75423	3.31131	1.83654	3.37287	3.34195	3.72447	4.27912	5.39016	1.40253	2.40262	2.83632	2.85045	1.89704	2.09732	2.43033	0.488031	1.26461	1.50402	1.51119	0.011446	0.0408749	0.0689191	0.432556	0.178218	0.130789	0.21657
A8IHB3	26S proteasome regulatory subunit RPT2	10	1	1	1	1.38038	1.33045	1.00925	1.14815	1.51356	0.672977	0.711214	0.685488	0.625173	1.57036	0.887156	1.23595	0.416869	2.46604	0.570164	0.895365	1.36773	0.772681	0.731139	1.14815	0.549541	1.24003	1.11156	0.673958	1.23116	1.15102	1.01192	0.809611	0.310375	0.152591	-0.569269	0.300013	0.202919	0.0171023	-0.304699	0.107944	0.670425	0.00021557	0.306255	0.932374	0.874951	0.307499
A8IXG3	40S ribosomal protein S21 RPS21	10	1	1	1	0.496592	1.31826	1.49969	0.47863	0.831764	0.570164	0.524808	0.201372	1.41906	1.41906	2.58226	1.34276	0.519996	0.559758	1.43219	0.539511	0.409261	1.24738	0.349945	0.185353	0.654636	1.10484	0.626853	0.715079	1.78136	0.837314	0.732052	0.396645	0.143844	-0.673802	-0.483826	0.83298	-0.256159	-0.449982	-1.33408	0.751142	0.0243039	0.477703	0.123202	0.478691	0.271003	0.0509513
A8J576	40S ribosomal protein S27 RPS27-A	10	1	1	1	0.299226	0.436516	0.554626	0.152757	0.135519	0.118032	0.0648634	0.0205116	0.131826	2.05116	1.58489	1.1695	0.420727	0.337287	0.597035	0.194089	0.121339	0.199526	0.114815	0.0963829	0.158489	0.430123	0.135436	0.0724003	1.60185	0.451683	0.171651	0.123229	-1.21718	-2.88432	-3.78786	0.67974	-1.14662	-2.54245	-3.02058	0.00151397	1.08335e-07	8.8084e-06	0.0773759	0.0292662	0.00718054	0.00527648
A8JHU2	60S ribosomal protein L36 RPL36	10	1	1	1	4.36516	5.39511	10.9648	1.2942	1.39316	4.01791	0.319154	0.469894	1.77011	1.57036	0.83946	0.903649	3.40408	6.60693	12.1339	1.38038	1.99526	4.44631	1.03753	1.85353	4.20727	6.90835	2.23509	0.853052	1.10449	7.38163	2.60732	2.36611	2.78834	1.16033	-0.229294	0.143381	2.88394	1.38257	1.24252	0.0449103	0.238336	0.76566	0.677899	0.0290627	0.113551	0.188282
A8J000	Acetate kinase ACK1	10	1	1	1	1.78649	2.07014	1.31826	4.2462	3.46737	3.01995	3.0761	1.87068	3.0761	1.07647	1.10662	0.444631	2.70396	2.51189	4.09261	3.98107	4.20727	4.61317	3.87258	3.13329	6.36795	1.72496	3.57784	2.67429	0.875907	3.10282	4.26717	4.45794	0.786565	1.83909	1.41916	-0.191151	1.63358	2.09328	2.15638	0.0297374	0.00197704	0.0140661	0.596085	0.0160196	0.0295806	0.00411138
A8JCV8	Acetyl CoA synthetase ACS1	10	1	1	1	1.14815	0.809096	0.862979	1.57036	0.92045	1.80302	1.65959	0.862979	1.45881	1.33045	0.765597	1.15878	0.862979	1.35519	1.22462	1.27057	1.05682	1.34277	0.96383	1.31826	1.5417	0.940076	1.43128	1.32713	1.08494	1.14759	1.22339	1.2746	-0.0891505	0.517303	0.408306	0.117619	0.198613	0.29088	0.35004	0.599386	0.1778	0.243247	0.638142	0.594567	0.452597	0.386283
A8HPI1	Acetylglutamate kinase-like protein AGK1	10	1	1	1	5.91562	5.59758	9.54993	2.67917	4.48745	8.3946	4.74242	4.61318	6.54636	1.19124	1.13763	2.31206	2.70396	3.59749	5.49541	2.88403	3.34195	3.0761	3.49945	2.12814	4.52898	7.02104	5.18707	5.30065	1.54698	3.93229	3.10069	3.38552	2.81168	2.37492	2.40617	0.629453	1.97537	1.63259	1.75938	0.00897547	0.0680225	0.00232304	0.226297	0.168212	0.0581652	0.169636
A8I517	Acylaminoacyl-peptidase	10	1	1	1	0.660694	1.1272	1.35519	1.18032	1.90546	2.1677	1.57036	1.83654	3.28095	0.42462	0.816582	0.963829	1.49968	1.23595	1.99526	3.0761	3.01995	2.33346	2.60615	2.53513	3.76704	1.04769	1.75116	2.22928	0.73501	1.57697	2.80984	2.96944	0.0672167	0.808313	1.15658	-0.444164	0.657151	1.49049	1.57019	0.826945	0.0637221	0.0817432	0.174943	0.334379	0.0311986	0.11121
A8IZM6	Amine oxidase-like protein AOF1	10	1	1	1	0.319154	0.586138	0.903649	0.765597	1.31826	0.928966	1.41906	0.990832	0.990832	1.94089	2.93765	0.928966	0.244343	0.376704	0.912011	1.23595	0.937562	1.11686	1.15878	1.02802	1.13763	0.60298	1.00427	1.13357	1.93583	0.511019	1.09679	1.10814	-0.729817	0.00615198	0.180878	0.952955	-0.968551	0.133288	0.148141	0.0785092	0.980451	0.402368	0.18185	0.137655	0.878048	0.842256
A8ISN6	ARF-like GTPase ARL3	10	1	1	1	1.22462	1.43219	2.05116	0.83946	1.07647	1.45881	0.244343	0.049204	0.549541	1.10662	1.02802	1.1695	1.04713	1.49968	1.67494	0.946237	1.13763	1.24738	0.564937	0.398107	0.405509	1.56932	1.12491	0.281029	1.10138	1.40725	1.11042	0.456184	0.650141	0.169813	-1.83121	0.139312	0.492881	0.1511	-1.13231	0.0835574	0.526826	0.00782708	0.0684234	0.126498	0.39079	0.0014006
A8HPY4	Beta-ureidopropionase	10	1	1	1	2.03236	1.67494	2.1677	2.35505	1.57036	2.83139	2.53513	1.97697	3.19154	0.794328	1.02802	1.27057	2.33346	1.47231	1.75388	2.65461	1.57036	2.05116	2.77971	1.75388	1.78649	1.95833	2.25227	2.56788	1.03097	1.85322	2.09204	2.10669	0.969627	1.17138	1.36058	0.0440062	0.890032	1.06491	1.07498	0.00285725	0.0271206	0.011101	0.832806	0.0282216	0.0273665	0.0061238
A8JF80	Casein kinase 2 alpha chain CK2A	10	1	1	1	1.18032	3.25087	1.1695	1.33045	3.76704	0.963829	1.19124	2.39883	1.24738	0.744732	1.80302	0.83946	1.23595	2.51189	1.18032	1.18032	1.88799	1.15878	0.887156	0.946237	0.981748	1.8669	2.02044	1.61249	1.12907	1.64272	1.40903	0.93838	0.900643	1.01467	0.689287	0.175135	0.716085	0.494702	-0.0917554	0.278536	0.310569	0.194581	0.722045	0.457342	0.52389	0.895727
A8J4L0	Cell wall protein	10	1	1	1	10.0925	14.1906	13.9316	11.0662	14.3219	12.5892	12.5892	30.479	15.2757	0.369828	1.67494	1.02802	23.5505	12.4738	13.1826	19.5884	11.4815	8.24138	18.197	10.1859	8.3946	12.7382	12.6591	19.448	1.02426	16.4023	13.1038	12.2592	3.67109	3.66211	4.28155	0.0345853	4.03583	3.71191	3.61579	0.000896469	0.000243367	0.0295944	0.951743	0.0199245	0.04997	0.0376629
A8JC34	Cell wall protein pherophorin GAS31	10	1	1	1	0.177011	0.16293	0.205116	0.398107	0.554626	0.210863	0.60256	0.704693	0.387258	0.816582	0.758578	0.461318	0.337287	0.0824138	0.270396	0.487529	0.524807	0.625173	0.501187	0.487529	1.1272	0.181686	0.387865	0.564837	0.678826	0.230032	0.545836	0.705304	-2.46048	-1.36637	-0.824094	-0.558887	-2.12009	-0.87346	-0.503682	3.15909e-07	0.00352419	0.00965185	0.0432945	0.0144458	0.0521014	0.107483
A8J6A8	Chalcone-flavanone isomerase (Fragment)	10	1	1	1	1.21339	2.1677	2.53513	1.1695	1.1695	2.72898	1.19124	1.69044	3.31131	0.816582	1.72187	3.0761	0.90365	0.972747	1.48594	1.04713	0.824138	0.787046	0.809096	1	1.09648	1.97207	1.68933	2.06433	1.87152	1.12078	0.886104	0.968525	0.979714	0.756447	1.04567	0.904207	0.1645	-0.174452	-0.0461393	0.0691046	0.25547	0.171604	0.255059	0.748288	0.721297	0.965702
A8JIE0	Chaperonin 20 CPN20	10	1	1	1	0.248886	0.564937	0.744732	0.0239883	0.248886	0.0387258	0.0353183	0.0239883	0.0570164	1.24738	1.47231	1.25892	0.765597	0.698232	1.02802	0.0879023	0.0937562	0.218776	0.101859	0.0474242	0.0409261	0.519518	0.103867	0.0387744	1.32621	0.830615	0.133478	0.0634032	-0.944754	-3.2672	-4.68875	0.407306	-0.267747	-2.90532	-3.9793	0.0295079	0.000247994	6.19157e-08	0.0111541	0.137992	0.00020801	8.42139e-05
A8J094	Chitinase-related protein LMR1	10	1	1	1	3.37287	3.53183	4.74242	3.87258	3.28095	4.52898	3.25087	4.40555	4.44631	0.772681	1.08643	1.58489	2.75423	1.24738	2.39883	2.44343	2.24905	2.58226	2.53513	1.8197	2.20801	3.88238	3.89417	4.03425	1.148	2.13348	2.42491	2.18761	1.95694	1.96132	2.0123	0.199122	1.09321	1.27793	1.12936	0.00263287	0.00130539	0.00149856	0.565351	0.167242	0.0775449	0.0772772
Q66YD3	Chloroplast DnaJ-like protein CDJ1	10	1	1	1	0.524808	0.679204	0.519996	0.625173	0.737904	0.343558	1.48594	1.01859	0.92045	1.55597	1.45881	1.05682	0.91201	0.824138	0.724436	0.895365	0.570164	0.672976	0.448745	0.724436	0.831763	0.574669	0.568878	1.14166	1.3572	0.820195	0.712835	0.668315	-0.799197	-0.813808	0.191132	0.440633	-0.285962	-0.48836	-0.5814	0.00124235	0.0212704	0.462343	0.0795614	0.405182	0.218885	0.0602744
O48663	Chloroplast w6 desaturase des6	10	1	1	1	0.0772681	0.207014	0.133045	0.296483	0.205116	0.0444631	0.544503	0.0887156	0.239883	1.04713	0.972747	1.72187	0.492039	0.648635	0.461317	0.937562	0.613762	0.465586	0.444631	0.496592	0.242103	0.139109	0.182021	0.291034	1.24725	0.533997	0.672303	0.394442	-2.84571	-2.45782	-1.78074	0.318749	-0.905096	-0.572816	-1.34211	2.15055e-05	0.000374153	0.00613126	0.358044	0.0755099	0.159456	0.0295789
A8I3W3	Dihydrodipicolinate synthase DPS1	10	1	1	1	1.43219	2.0893	5.80764	1.65959	1.90546	3.94457	1.1272	2.39883	4.40555	0.879022	1.33045	5.54626	1.40605	3.28095	0.597035	3.13329	3.28095	1.59956	2.24906	2.33346	1.47231	3.10971	2.50321	2.64386	2.58524	1.76135	2.67127	2.01828	1.63678	1.32378	1.40265	1.3703	0.816678	1.41752	1.01312	0.196374	0.106532	0.160057	0.346243	0.836183	0.309067	0.490603
A8IVW9	Eukaryotic initiation factor (Fragment) EIF5Bd	10	1	1	1	0.564937	0.698232	1.2942	0.328095	0.586138	0.483059	0.195884	0.270396	0.436516	0.77983	0.474242	0.731139	0.862979	1.83654	1.25893	0.90365	1.51356	1.14815	0.787046	1.28233	0.981748	0.852455	0.465764	0.300932	0.661737	1.31948	1.18845	1.01704	-0.230304	-1.10233	-1.73249	-0.59567	0.39997	0.249087	0.0243784	0.546421	0.00205235	0.000600773	0.0234103	0.258129	0.425421	0.888159
A8JHW7	Eukaryotic initiation factor EIF3K	10	1	1	1	0.809096	0.946237	1.85353	0.461318	0.660694	1.31826	0.487529	0.328095	1.94089	0.862979	0.895365	1.75388	0.711214	0.570164	1.24738	0.519996	0.544503	0.794328	0.515229	0.619441	0.77983	1.20295	0.813423	0.918837	1.17074	0.84292	0.619609	0.638167	0.266583	-0.297923	-0.12212	0.227422	-0.246532	-0.69057	-0.647995	0.569218	0.510983	0.881976	0.589778	0.918967	0.405696	0.406718
A8JJR9	Flagellar adenylate kinase (Fragment) FAK2	10	1	1	1	0.92045	2.77971	0.816582	9.90832	14.8594	5.44503	5.64937	13.1826	3.49945	1.75388	10.2802	1.64437	0.903649	0.90365	0.654636	8.01678	2.03236	4.44631	6.79203	0.666807	2.70396	1.50558	10.0709	7.4438	4.55947	0.820645	4.83182	3.3876	0.590321	3.33212	2.89604	2.18887	-0.28517	2.27257	1.76026	0.4723	0.0289369	0.093176	0.281306	0.889886	0.121085	0.428188
A8IXD1	Flagellar associated protein adenosine kinase-like protein FAP278	10	1	1	1	1.30617	2.33346	0.954993	0.954993	1.78649	1.41906	0.366438	0.981748	1.69044	0.77983	1.75388	2.26987	0.77983	0.981748	0.529663	1.19124	0.928966	0.895365	1.22462	0.660693	0.554625	1.53154	1.38685	1.01288	1.60119	0.763747	1.00519	0.813312	0.614984	0.471807	0.0184569	0.679146	-0.388833	0.00746957	-0.29812	0.26808	0.18311	0.974761	0.240789	0.478408	0.902286	0.345042
A8JAF7	Flagellar associated protein FAP173	10	1	1	1	1.25892	1.21339	0.895365	7.04693	1.94089	3.34195	8.16582	4.05509	3.19154	1.95885	0.691831	1.09648	2.24905	1.7378	0.717794	4.32514	7.37904	3.63078	4.83059	8.24138	5.39511	1.12256	4.10992	5.13748	1.24905	1.56822	5.11165	6.15569	0.166792	2.03911	2.36106	0.320833	0.649125	2.35379	2.62192	0.344193	0.110726	0.0543071	0.541521	0.503772	0.030268	0.0105787
A8HUA7	Flagellar associated protein FAP189	10	1	1	1	1.47231	1.25892	1.07647	2.75423	2.22844	1.51356	3.10456	2.05116	1.61436	1.27057	1.21339	0.879022	1.39316	1.03753	0.879023	1.8197	1.51356	1.41906	2.01372	1.6293	1.07647	1.26923	2.16541	2.25669	1.121	1.10324	1.58411	1.57316	0.343958	1.11464	1.17421	0.16478	0.141741	0.663669	0.653667	0.0781984	0.0316307	0.0468039	0.377829	0.664438	0.110222	0.220586
A8I320	Flavin-dependent monoxygenase (Fragment) COQ6	10	1	1	1	1.80302	2.35505	1.55597	1.88799	2.12814	1.51356	1.97697	1.85353	1.30617	1.94089	2.24905	0.744732	0.946237	1.48594	2.208	1.67494	1.34276	3.19154	1.69044	2.1677	3.83707	1.90468	1.84323	1.71222	1.64489	1.54673	2.06975	2.56507	0.929547	0.882236	0.775872	0.717992	0.629217	1.04946	1.359	0.0186183	0.00920188	0.0259306	0.232544	0.423088	0.0790565	0.0574006
A8IVV9	Flavodoxin-like protein (Fragment)	10	1	1	1	1.2942	1.40605	1.51356	0.92045	1.02802	0.505825	1.05682	0.539511	0.92045	0.794328	0.847227	1.52757	1.44544	1.6293	0.510505	1.00925	1.80302	0.731139	0.654636	1.08643	0.580764	1.4046	0.818097	0.838926	1.05637	1.19508	1.18114	0.773942	0.490161	-0.289657	-0.253384	0.0791205	0.257108	0.240176	-0.369702	0.00308077	0.316931	0.356843	0.82301	0.882118	0.784725	0.355445
A8JBG5	Flavoprotein	10	1	1	1	0.758578	0.731139	1.03753	0.539511	0.698232	0.158489	0.698232	0.394457	0.816582	0.809096	0.60256	0.879022	1.00925	1.39316	1.18032	0.855067	0.816582	0.666807	0.92045	0.912011	0.937562	0.842415	0.465411	0.636424	0.763559	1.19424	0.779485	0.923341	-0.247397	-1.10342	-0.65194	-0.389188	0.256097	-0.359406	-0.115065	0.18268	0.0288908	0.0444703	0.0464451	0.284123	0.161121	0.647583
A8IY20	Formaldehyde dehydrogenase FDH1	10	1	1	1	0.698232	1.64437	1.64437	1.57036	3.90841	2.72898	1.51356	2.0893	3.13329	0.765597	2.12814	2.22844	1.2942	2.03236	0.972747	3.53183	3.80189	1.7378	5.01187	3.13329	2.35505	1.32899	2.73592	2.24538	1.70739	1.4331	3.02384	3.50007	0.410333	1.45202	1.16696	0.771793	0.519139	1.59638	1.80738	0.355768	0.0618519	0.0583602	0.208151	0.508067	0.135043	0.0198553
A8HVE0	Gamma-glutamyl hydrolase GGH2	10	1	1	1	8.09096	3.43558	6.0256	1.27057	2.0893	0.794328	0.954993	0.263027	0.879022	1.00925	0.937562	0.685488	3.94457	2.83139	2.55859	1.88799	1.10662	2.33346	0.758577	0.586138	5.10505	5.85071	1.38473	0.699014	0.877434	3.11152	1.77602	2.14992	2.54861	0.469608	-0.516607	-0.188637	1.63762	0.828651	1.10428	0.022721	0.366501	0.241471	0.27997	0.0426742	0.07964	0.488419
A8JFT3	Glyceraldehyde 3-phosphate dehydrogenase GAP2	10	1	1	1	1.88799	1.83654	1.19124	4.05509	2.63027	2.0893	4.20727	3.66438	1.88799	0.794328	1.1695	0.928966	1.22462	1.92309	1.21339	5.91562	2.91072	2.07014	6.91831	3.0479	2.63027	1.63859	2.92488	3.25321	0.964265	1.4537	3.63216	4.19882	0.712455	1.54838	1.70186	-0.0524991	0.539729	1.86083	2.06999	0.0464555	0.030409	0.0323673	0.761003	0.30898	0.0424851	0.0330246
Q6IV67	Glycogen synthase kinase 3 GSK3	10	1	1	1	2.31206	2.39883	2.96483	2.0893	2.26987	3.13329	0.613762	0.299226	0.666807	1.40605	0.724436	1.52757	1.97697	2.65461	1.87068	2.85759	2.88403	2.58226	1.75388	2.65461	2.01372	2.55858	2.49748	0.526598	1.21935	2.16742	2.77463	2.14074	1.35534	1.32047	-0.925225	0.286112	1.11598	1.47229	1.09811	0.00159615	0.00967269	0.0145311	0.429691	0.0289568	0.0348413	0.0381098
A8IA89	Histidinol dehydrogenase chloroplastic HDH1	10	1	1	1	0.483059	0.416869	0.293765	0.625173	1	1.1695	1.49969	1.85353	2.91072	0.887156	1.48594	1.94089	0.57544	0.316228	0.383707	1.43219	0.937562	1.20226	1.38038	0.809095	1.09648	0.397898	0.931557	2.08798	1.43799	0.425125	1.19067	1.09532	-1.32953	-0.102284	1.06211	0.524056	-1.23404	0.251775	0.131351	0.000408569	0.692303	0.0621874	0.224495	0.0528281	0.642053	0.861316
A8HWM8	Histone H2A HTA11	10	1	1	1	0.83946	0.717794	0.92045	0.691831	0.452898	0.524808	0.691831	0.272898	0.275423	1.13763	0.409261	0.559758	0.990833	2.0893	1.57036	0.654636	0.990832	1.08643	0.660694	0.809096	0.912011	0.825901	0.556512	0.413384	0.702215	1.55016	0.910631	0.793933	-0.275959	-0.845515	-1.27445	-0.510015	0.632421	-0.135061	-0.33291	0.0417122	0.00330919	0.0135489	0.250892	0.350935	0.657627	0.536228
A8IYR0	Inositol polyphosphate kinase	10	1	1	1	1.47231	1.51356	2.22844	1.31826	1.10662	2.10863	0.816582	1.19124	0.963829	0.510505	1.2942	1.59956	1.97697	0.855067	1.59956	1.58489	0.824138	1.14815	0.401791	0.255859	0.636795	1.7381	1.51117	0.990551	1.13475	1.4772	1.18573	0.431482	0.797513	0.595666	-0.0136967	0.182378	0.562863	0.245773	-1.21263	0.0396644	0.168958	0.935073	0.699113	0.517224	0.829893	0.208204
A8JHB2	Iron-sulfur cluster assembly protein SUFD	10	1	1	1	0.293765	0.277971	0.30479	0.277971	0.21677	0.398107	0.363078	0.277971	0.363078	0.954993	0.816582	0.824138	0.304789	0.319154	0.554626	0.169044	0.265461	0.263027	0.212814	0.420727	0.288403	0.292175	0.297616	0.334709	0.865238	0.392856	0.23251	0.307315	-1.77509	-1.74847	-1.57902	-0.208832	-1.34793	-2.10463	-1.70221	8.76121e-08	0.000190996	1.95989e-05	0.0399674	0.00221766	0.000162972	0.000609535
A8JFG3	Kinesin-ii motor protein FLA10	10	1	1	1	1.7378	1.94089	1.05682	2.29087	1.92309	1.08643	1.88799	0.855067	1.25892	1.67494	1.04713	0.990832	0.765597	1.24738	0.90365	1.18032	1.49968	1.19124	1.14815	1.67494	1.04713	1.5785	1.7668	1.33399	1.23763	0.97221	1.29042	1.29007	0.658556	0.821135	0.415752	0.307586	-0.0406605	0.367836	0.367455	0.0964726	0.0977946	0.328717	0.339406	0.780806	0.347096	0.39282
A8IKQ6	Magnesium chelatase subunit I CHLI2	10	1	1	1	0.231207	0.226986	0.092045	0.119124	0.0794328	0.0855067	0.128233	0.161436	0.18197	1.03753	0.731139	0.981748	0.251189	0.275423	0.248886	0.121339	0.131826	0.0809096	0.299227	0.353183	0.1	0.183413	0.0946879	0.157213	0.916805	0.258499	0.111358	0.250803	-2.44683	-3.40068	-2.66921	-0.125313	-1.95177	-3.16672	-1.99537	5.76494e-05	2.07084e-07	7.12783e-07	0.427113	0.00207007	0.00101602	0.00365003
A8HP61	Malonyl-CoA:acyl-carrier-protein transacylase	10	1	1	1	0.711214	0.731139	1.1272	0.474242	0.549541	0.280543	0.253513	0.229087	0.270396	1	0.903649	1.03753	0.613762	0.731139	1.09648	0.30479	0.337287	0.461318	0.319154	0.144544	0.226987	0.856517	0.434775	0.250998	0.980392	0.813793	0.367798	0.230228	-0.223446	-1.20166	-1.99425	-0.0285687	-0.297266	-1.44301	-2.11886	0.349228	0.00212915	3.93455e-07	0.648649	0.363226	0.000927478	0.000370778
Q6QAY3	Mitochondrial F1F0 ATP synthase associated 19.5 kDa protein ASA7	10	1	1	1	0.30479	0.666807	0.895365	0.138038	0.135519	0.203236	0.157036	0.167494	0.144544	1.00925	0.660694	0.648634	0.920449	1.14815	1.7378	0.201372	0.248886	0.301995	0.322107	0.267917	0.608135	0.62232	0.158931	0.156358	0.77286	1.2688	0.250751	0.399386	-0.684271	-2.65353	-2.67707	-0.37172	0.343466	-1.99567	-1.32414	0.0929928	2.88026e-06	2.29299e-08	0.127142	0.357393	0.00791547	0.0243668
A8JGS3	MYG1/GAMM1-like protein MYG1	10	1	1	1	2.03236	3.28095	2.67917	2.05116	2.63027	2.37684	1.85353	2.91072	2.67917	0.636796	1.49969	1.20226	2.85759	1.55597	2.70396	2.91072	2.0893	2.1677	1.94089	1.95884	1.72187	2.66416	2.35276	2.48114	1.11291	2.37251	2.38924	1.87387	1.41368	1.23435	1.311	0.154343	1.24641	1.25655	0.906018	0.00991054	0.00128011	0.00990793	0.678554	0.0503122	0.0343266	0.15461
A8HR70	NADPH:adrenodoxin oxidoreductase mitochondrial ARH1	10	1	1	1	0.879022	3.90841	1.45881	1.7378	8.31764	2.22844	1.75388	8.87156	2.53513	0.597035	1.30617	0.704693	1.36773	1.19124	2.20801	2.58226	5.7544	3.80189	2.44343	8.01678	5.54626	2.08208	4.09462	4.38686	0.8693	1.58899	4.04618	5.33549	1.05803	2.03373	2.13319	-0.202074	0.668112	2.01656	2.41562	0.308554	0.217474	0.207308	0.58546	0.254058	0.174391	0.17766
A8J3I0	Phosphoenolpyruvate carboxylase isoform 1 PEPC1	10	1	1	1	2.35505	1.02802	0.559758	4.44631	1.67494	1.14815	4.05509	1.83654	1.1272	0.744732	0.405508	0.711214	0.912011	2.07014	0.666807	7.65597	5.49541	2.05116	5.10505	4.09261	2.07014	1.31427	2.42314	2.33961	0.620485	1.21632	5.06751	3.75593	0.394266	1.27688	1.22627	-0.688533	0.282523	2.34128	1.90917	0.590247	0.236548	0.203359	0.0245264	0.786178	0.127845	0.0886842
A8I835	Photosystem I reaction center subunit N PSAN	10	1	1	1	0.369828	0.474242	0.580764	0.387258	0.331131	0.505825	0.0654636	0.060256	0.11695	0.946237	0.946237	0.831764	1.04713	0.524807	0.895365	0.047863	0.0448745	0.0711214	0.0586138	0.0724436	0.0233346	0.474945	0.408071	0.0808898	0.908079	0.822434	0.0546196	0.051464	-1.07417	-1.29311	-3.6279	-0.13911	-0.282029	-4.19444	-4.28029	0.000994559	0.000326921	8.98595e-07	0.0736375	0.328992	2.38906e-05	3.01658e-05
A8HMF3	Plastid lipid associated protein PLAP1	10	1	1	1	1.25892	2.33346	1.90546	1.52757	1.47231	2.26987	1.65959	3.19154	1.48594	0.895365	1.11686	1.03753	1.6293	2.42103	1.69044	1.61436	1.67494	1.61436	2.208	2.91072	2.05116	1.83261	1.75658	2.11235	1.01659	1.91359	1.63455	2.38996	0.873903	0.81277	1.07885	0.0237313	0.936281	0.708897	1.25699	0.0560456	0.0422911	0.109363	0.810596	0.0662765	0.00960338	0.0243017
A8JCR1	PP2A-twin subunit PP2A1	10	1	1	1	1.8197	1.80302	1.24738	1.95885	2.07014	1.24738	1.2942	0.990832	1.19124	1.48594	1.43219	1.09648	0.698232	1.31826	0.510505	1.10662	1.58489	1.1272	1.39316	1.01859	1.21339	1.62337	1.75879	1.15876	1.3382	0.842331	1.2729	1.20838	0.698989	0.814583	0.212578	0.420294	-0.247541	0.348124	0.273073	0.0295207	0.0422076	0.14926	0.0500496	0.687059	0.308097	0.337543
A8IX17	Predicted protein (Fragment)	10	1	1	1	3.19154	3.43558	8.24138	2.85759	3.13329	9.28966	2.24905	2.96483	7.51623	0.366438	0.310456	5.24808	10.666	17.2187	2.29087	11.0662	14.9969	2.44343	6.08135	14.0605	1.41906	4.95617	5.09351	4.24337	1.97499	10.0585	9.50217	7.18696	2.30922	2.34866	2.08521	0.981845	3.33034	3.24826	2.84538	0.0738538	0.123003	0.120671	0.583425	0.161943	0.186503	0.291822
A8J1B4	Predicted protein (Fragment)	10	1	1	1	1.18032	1.24738	1.75388	0.580764	0.990832	0.912011	0.570164	0.505825	1.51356	0.30761	0.758578	0.903649	5.34564	1.83654	1.92309	3.98107	1.80302	1.85353	3.0761	0.487529	0.847228	1.39386	0.827869	0.863183	0.656612	3.03509	2.54587	1.47028	0.479087	-0.272525	-0.212261	-0.606886	1.60174	1.34816	0.556095	0.0952268	0.24251	0.696034	0.128229	0.0106536	0.0265377	0.887504
A8IMY7	Predicted protein (Fragment)	10	1	1	1	4.48745	5.39511	6.08135	6.72977	5.05825	6.54636	6.85488	7.11213	8.55067	0.737904	0.831764	1.21339	5.19996	4.7863	3.37287	5.64937	5.39511	5.54626	6.60693	6.08135	7.37904	5.3213	6.11146	7.50589	0.927686	4.45304	5.53024	6.68911	2.41178	2.61152	2.90802	-0.108292	2.15479	2.46734	2.74181	0.00072511	0.000643026	0.000248577	0.645038	4.86468e-05	0.00683697	0.0159676
A8IXU1	Predicted protein (Fragment)	10	1	1	1	1.20226	1.09648	1	1.20226	0.809096	0.855067	0.946237	0.416869	1.14815	0.630957	1.14815	1.67494	2.208	1.59956	1.03753	2.03236	0.794328	0.731139	2.12814	1.55597	0.946237	1.09958	0.955476	0.837087	1.15135	1.61503	1.18594	1.54345	0.136953	-0.0657092	-0.256551	0.203328	0.691561	0.246033	0.626156	0.163418	0.737908	0.496496	0.641913	0.201043	0.972808	0.26898
A8IWJ1	Predicted protein (Fragment)	10	1	1	1	1.31826	1.55597	1.21339	1.69044	0.801678	2.65461	1.22462	1.99526	2.22844	0.510505	0.895365	1.59956	1.52757	1.25893	0.654636	2.51189	1.6293	1.10662	1.28233	2.51189	1.21339	1.36254	1.71558	1.8161	1.00181	1.14704	1.74927	1.6692	0.446296	0.778692	0.860847	0.00260788	0.197919	0.806752	0.739159	0.0232219	0.252069	0.0546193	0.995744	0.961839	0.224068	0.352465
A8J7J5	Predicted protein (Fragment)	10	1	1	1	3.98107	2.77971	12.0226	1.95885	1.31826	4.7863	2.33346	0.912011	4.52898	1.77011	0.928966	2.51189	2.31206	3.69828	4.65586	1.45881	1.20226	2.12814	1.43219	0.724436	2.51189	6.26114	2.6878	2.59148	1.73699	3.5554	1.59641	1.55617	2.64643	1.42643	1.37378	0.796587	1.83001	0.674828	0.638	0.144008	0.188331	0.204898	0.182302	0.157462	0.388255	0.450861
A8JHL7	Predicted protein (Fragment)	10	1	1	1	0.288403	0.608135	0.879022	0.597035	0.625173	0.758578	0.452898	0.544503	0.554626	0.737904	1.40605	1.00925	1.1272	0.879022	0.937562	0.744732	0.40926	0.77268	0.457088	0.267917	0.559758	0.591854	0.660262	0.517342	1.05107	0.98126	0.642224	0.428254	-0.756688	-0.59889	-0.95081	0.0718566	-0.0272922	-0.638851	-1.22346	0.075075	0.00241826	0.000117606	0.805376	0.848783	0.115048	0.0388586
A8IGE2	Predicted protein (Fragment)	10	1	1	1	1.51356	1.10662	2.01372	0.847227	1.08643	0.534564	0.794328	0.325087	0.824138	1.83654	1.22462	1.10662	0.928966	1.00925	1.57036	0.648635	0.77983	0.824138	0.524808	0.534564	0.912011	1.54464	0.822739	0.647851	1.38926	1.16953	0.750868	0.657128	0.627267	-0.281493	-0.626266	0.474316	0.225925	-0.41337	-0.605755	0.106474	0.329455	0.0948518	0.160414	0.572952	0.201618	0.111476
A8IEC1	Predicted protein ANK22a|ANK22b	10	1	1	1	NA	0.711214	0.229087	NA	0.199526	0.0831764	NA	0.231207	0.083946	NA	0.510505	0.405508	NA	0.77983	1.14815	NA	0.487528	0.496592	NA	0.457088	0.285759	0.47015	0.141351	0.157576	0.458007	0.963992	0.49206	0.371424	-1.08881	-2.82264	-2.66588	-1.12656	-0.052907	-1.02309	-1.42886	0.0600785	0.000281417	0.000600542	0.000814565	0.715805	0.056122	0.0693304
A8JF87	Predicted protein APE1	10	1	1	1	0.608135	1.20226	2.51189	0.946237	1.2942	1.87068	1.35519	1.67494	2.70396	0.363078	0.824138	1.75388	4.24619	2.51189	2.14783	2.58226	1.78649	2.03236	3.01995	1.30617	1.5417	1.44076	1.37037	1.91136	0.980366	2.96864	2.1337	1.95594	0.526832	0.454567	0.934602	-0.0286081	1.5698	1.09336	0.967862	0.47698	0.241423	0.0886471	0.964015	0.132996	0.324049	0.394357
A8J3L2	Predicted protein	10	1	1	1	1.72187	2.0893	2.24905	1.92309	1.78649	1.22462	1.90546	1.92309	3.46737	1.19124	0.928966	2.72898	0.855066	1.22462	1.03753	1.8197	1.43219	1.44544	1.5417	2.65461	1.72187	2.02007	1.64473	2.43197	1.6164	1.03907	1.56578	1.97272	1.01441	0.717853	1.28213	0.69278	0.0552932	0.646878	0.98019	0.00283147	0.039294	0.0505424	0.333889	0.957365	0.415863	0.251761
A8HNC2	Predicted protein	10	1	1	1	1.77011	2.18776	1.07647	1.75388	2.53513	1.59956	2.39883	2.91072	1.8197	0.765597	2.14783	1.08643	1.5417	0.963829	1.41906	2.60615	1.41906	1.5417	2.22843	1.61436	1.87068	1.67811	1.96286	2.37642	1.33328	1.3082	1.85564	1.90449	0.746839	0.972954	1.24879	0.414984	0.387578	0.891914	0.929406	0.104548	0.0292427	0.0119913	0.469584	0.619274	0.198535	0.192951
A8J3K3	Predicted protein	10	1	1	1	1.33045	1.22462	2.75423	1.67494	1.8197	3.98107	1.94089	2.70396	3.04789	0.613762	1.21339	1.78649	2.51189	1.27057	1.31826	3.13329	1.61436	2.0893	2.85759	1.57036	1.95884	1.76977	2.49191	2.56425	1.20455	1.70024	2.27898	2.12893	0.823559	1.31725	1.35853	0.26849	0.765737	1.18839	1.09013	0.193586	0.116046	0.00876275	0.578332	0.233442	0.124027	0.144576
A8JDA2	Predicted protein	10	1	1	1	1.43219	2.35505	2.24905	1.33045	0.990832	1.77011	0.794328	0.954993	0.954993	0.679204	1.19124	0.903649	2.99226	2.01372	2.26986	1.11686	1.21339	1.58489	1.00925	0.524807	1.70608	2.0121	1.3638	0.901438	0.924698	2.42528	1.30505	1.08005	1.0087	0.44763	-0.1497	-0.112945	1.27815	0.384104	0.111095	0.0255542	0.182092	0.139534	0.638088	0.00288885	0.348588	0.940962
A8I9T9	Predicted protein	10	1	1	1	0.519996	0.420727	0.554626	1.05682	1	0.564937	0.981748	0.809096	0.737904	0.831764	1.90546	1.11686	0.570164	0.483059	0.366438	0.704693	0.519996	0.440555	0.862979	0.554626	0.544503	0.498449	0.873918	0.842916	1.2847	0.47322	0.555081	0.654036	-1.00448	-0.19443	-0.246539	0.361427	-1.07942	-0.849229	-0.612559	0.000235675	0.462579	0.0958272	0.425382	0.129753	0.169677	0.231922
A8I9X5	Predicted protein	10	1	1	1	0.554626	0.660694	1.14815	1.03753	0.92045	0.654636	0.554626	0.672977	0.648634	1.02802	0.937562	0.758578	0.698233	0.496592	1.0666	1.6293	1.0666	1.5417	1.10662	0.570164	1.48594	0.787824	0.870871	0.625412	0.908052	0.753807	1.41253	1.05424	-0.344054	-0.199469	-0.677121	-0.139153	-0.407733	0.498282	0.0762054	0.310196	0.317937	0.000486184	0.310046	0.133195	0.161331	0.912545
A8JDM1	Predicted protein	10	1	1	1	1.24738	0.293765	0.534564	0.809096	0.461318	0.349945	1.27057	0.185353	0.660694	1.99526	0.672977	1.00925	0.77268	0.895365	0.625173	0.83946	0.613762	0.685488	0.77268	0.83946	0.559758	0.691904	0.54012	0.70554	1.22583	0.764406	0.712903	0.723966	-0.531356	-0.888649	-0.5032	0.29376	-0.387589	-0.488221	-0.466006	0.342456	0.0292206	0.401562	0.59968	0.581769	0.616109	0.54922
A8IAK4	Predicted protein	10	1	1	1	0.648634	0.591562	0.895365	0.666807	1	0.704693	0.731139	0.57544	1.00925	0.954993	1.87068	1.41906	0.816582	0.731139	0.751623	0.972747	0.654636	0.787046	1.1272	1.07647	0.981748	0.711854	0.7905	0.771944	1.41491	0.766448	0.80481	1.0618	-0.490348	-0.339163	-0.373432	0.500711	-0.38374	-0.31328	0.086517	0.0365411	0.11756	0.146684	0.191597	0.335598	0.307755	0.845089
A8ISL2	Predicted protein	10	1	1	1	1.65959	1.15878	0.954993	1.78649	1.1272	0.912011	1.85353	0.972747	0.972747	0.809096	0.870964	0.816582	1.52757	1.15878	1.0666	2.33346	1.47231	1.15878	1.77011	1.25893	1.25892	1.25779	1.27523	1.26634	0.832214	1.25098	1.65485	1.42932	0.330886	0.35076	0.340667	-0.264974	0.323058	0.7267	0.515329	0.285607	0.354504	0.415623	0.00100163	0.128849	0.12229	0.0490376
A8IQW4	Predicted protein	10	1	1	1	2.88403	4.57088	6.79204	1.52757	1.72187	2.44343	0.704693	1.1695	2.05116	0.862979	0.972747	0.416869	5.19996	4.32514	11.5878	1	1.24738	5.97035	0.534564	0.428549	4.87528	4.74898	1.89762	1.30845	0.750865	7.03762	2.73925	1.94613	2.24762	0.924193	0.38786	-0.413374	2.81509	1.45378	0.96061	0.0295758	0.0322254	0.478345	0.216607	0.000110177	0.214109	0.714229
A8I3M2	Predicted protein	10	1	1	1	2.83139	3.7325	2.93765	3.94457	3.25087	5.29664	3.66438	5.29664	3.83707	1.10662	0.887156	0.413047	1.47231	1.24738	8.87156	1.87068	3.43558	10.666	1.40605	4.40555	10.0925	3.16718	4.16403	4.26603	0.802276	3.86375	5.32407	5.30138	1.6632	2.05798	2.09289	-0.31783	1.95	2.41253	2.40637	0.00159052	0.00622264	0.00322818	0.388713	0.17422	0.0284761	0.0480854
A8IGN6	Predicted protein	10	1	1	1	1.23595	1.05682	0.946237	1.09648	2.63027	1.38038	3.22107	1.55597	1.85353	0.679204	0.928966	1.36773	1.5417	1.72187	1.24738	5.54626	3.40408	1.2942	5.97035	5.39511	1.43219	1.07967	1.70238	2.21019	0.991966	1.50365	3.41485	4.26588	0.110587	0.76755	1.14417	-0.0116369	0.58847	1.77182	2.09284	0.398699	0.210264	0.0776222	0.970069	0.184688	0.0378476	0.0439064
A8IGU4	Predicted protein	10	1	1	1	1.04713	1.48594	1.07647	0.343558	0.691831	0.469894	0.469894	0.325087	0.401791	1.04713	1.61436	1.15878	0.765596	0.862978	1.03753	0.416869	0.510505	0.613762	0.452897	0.363078	0.554626	1.20318	0.501761	0.398924	1.27342	0.888701	0.513712	0.456867	0.266849	-0.994928	-1.32581	0.34871	-0.17023	-0.960968	-1.13015	0.224736	0.00807497	0.000136256	0.190148	0.59695	0.0415806	0.0173672
A8HQC3	Predicted protein	10	1	1	1	1.1695	1.51356	2.44343	4.74242	3.31131	4.05509	6.19441	6.0256	7.94328	1.25892	1.95885	2.75423	1.83654	1.09648	1.02802	5.59758	2.77971	2.51189	4.9204	2.37684	3.13329	1.70883	4.03627	6.7211	1.99067	1.32034	3.62973	3.47684	0.773009	2.01302	2.7487	0.993251	0.400914	1.85986	1.79778	0.135939	0.00182707	0.0007339	0.0835369	0.410133	0.00262154	0.0218436
A8J050	Predicted protein	10	1	1	1	2.10863	4.92039	1.51356	4.09261	5.10505	2.48886	3.87258	6.42688	2.58226	0.515229	1.27057	0.765597	4.16869	2.12814	2.39883	8.01678	4.09261	4.05509	9.28966	3.43558	4.83059	2.84753	3.8955	4.2939	0.850466	2.89855	5.38816	5.85194	1.50971	1.96181	2.10229	-0.233674	1.53533	2.42979	2.54892	0.153469	0.0190756	0.043424	0.537743	0.0149834	0.00692301	0.000891134
A8J265	Predicted protein	10	1	1	1	0.469894	0.630957	0.625173	0.331131	0.457088	0.316228	0.235505	0.127057	0.188799	0.794328	0.801678	1.05682	1.09648	0.559758	0.91201	0.549541	0.380189	0.203236	0.444631	0.432514	0.175388	0.575341	0.368149	0.183787	0.884275	0.856082	0.377655	0.350844	-0.79751	-1.44164	-2.44389	-0.177433	-0.224179	-1.40486	-1.5111	0.00129265	0.00014511	1.30235e-05	0.251005	0.532638	0.00628476	0.00450553
A8JCS8	Predicted protein	10	1	1	1	0.452898	0.765597	0.672977	0.328095	0.625173	0.887156	0.172187	0.283139	0.394457	0.394457	0.77983	1.22462	1.08643	1.43219	1.19124	0.452898	0.47863	0.313329	0.37325	0.340408	0.263027	0.63049	0.613475	0.283261	0.799634	1.23662	0.414952	0.325562	-0.665454	-0.704924	-1.8198	-0.322587	0.3064	-1.26898	-1.619	0.0163383	0.0748866	0.00036561	0.450499	0.629133	0.12165	0.0865722
A8JFZ4	Predicted protein	10	1	1	1	0.501187	1.10662	2.60615	0.660694	0.990832	1.97697	0.564937	1.02802	2.1677	0.591562	1.09648	1.07647	0.691831	0.981748	1.31826	0.597035	0.90365	1.59956	0.751623	0.809096	1.30617	1.40465	1.2095	1.25355	0.921502	0.997279	1.03341	0.95563	0.490216	0.274409	0.326022	-0.117942	-0.00393164	0.0474192	-0.0654756	0.553023	0.624263	0.622634	0.659205	0.89706	0.826145	0.979372
A8JIW6	Predicted protein	10	1	1	1	0.963829	1.52757	1.38038	1.04713	2.03236	1.25892	1.30617	1.65959	1.30617	0.529663	1.40605	0.420727	0.772681	0.501187	2.24905	1.05682	0.654636	0.824138	0.444631	0.457088	2.01372	1.29059	1.44614	1.42398	0.785479	1.17431	0.845197	0.971815	0.368034	0.532204	0.509925	-0.348355	0.23181	-0.24264	-0.0412471	0.160295	0.21047	0.0227793	0.529362	0.790901	0.644224	0.590386
A8IXZ2	Predicted protein	10	1	1	1	2.80543	10.4713	5.29664	2.46604	13.8038	3.22107	1.90546	5.39511	2.75423	0.597035	1.01859	0.794328	3.37287	7.04693	4.87528	6.19441	10.666	6.85488	7.72681	6.79204	4.83059	6.19112	6.49698	3.3516	0.803318	5.09836	7.90509	6.44981	2.6302	2.69977	1.74485	-0.315957	2.35003	2.98278	2.68926	0.0830019	0.207524	0.0888108	0.181588	0.0790234	0.0532741	0.00981807
A8IVP3	Predicted protein	10	1	1	1	1.48594	1.83654	5.44503	3.43558	2.22844	6.79204	3.0761	1.87068	9.12011	1.04713	0.794328	1.92309	1.64437	1.83654	3.53183	6.30957	4.61318	6.36795	6.13762	4.7863	6.72977	2.9225	4.15202	4.68896	1.25485	2.33758	5.76357	5.88456	1.5472	2.05381	2.22927	0.327515	1.22502	2.52696	2.55693	0.203292	0.0821426	0.175346	0.497567	0.30701	0.0696814	0.0774773
A8IZ88	Predicted protein CPLD18	10	1	1	1	0.77983	3.37287	0.855067	1.14815	3.69828	1.69044	1.99526	6.79204	1.80302	0.744732	1.90546	0.448745	0.394457	0.440555	3.16228	1.48594	1.58489	3.76704	1.35519	1.70608	3.25087	1.66926	2.17896	3.53011	1.03298	1.33243	2.27929	2.10405	0.739206	1.12364	1.81971	0.0468116	0.414059	1.18858	1.07317	0.476112	0.20314	0.195983	0.944422	0.757297	0.27659	0.344962
A8I5A0	Predicted protein CPLD45	10	1	1	1	25.8226	27.5423	34.9945	17.2187	18.7068	26.0615	18.7068	20.5116	23.3346	0.816582	1.49969	0.824138	30.4789	7.31139	35.3183	17.0608	10.3753	28.5759	18.5353	10.2802	28.5759	29.4531	20.6623	20.851	1.0468	24.3696	18.6707	19.1305	4.88035	4.36893	4.38205	0.0659884	4.60701	4.2227	4.2578	0.000539029	0.00197941	0.000123264	0.846358	0.0198399	0.00505723	0.00357592
A8J633	Prohibitin PHB2	10	1	1	1	0.937562	0.794328	0.731139	0.390841	0.0954993	0.220801	1.1272	0.405508	0.672977	0.903649	0.824138	0.487529	0.394457	0.359749	2.96483	0.505825	0.369828	1.05682	0.772681	0.409261	1.94089	0.82101	0.235714	0.735228	0.738439	1.23968	0.644157	1.04094	-0.284529	-2.08489	-0.443737	-0.43745	0.309967	-0.634516	0.0578901	0.0427635	0.000869405	0.277162	0.109583	0.926056	0.0926246	0.739037
A8IRE2	Proteasome subunit alpha type POA1	10	1	1	1	1.48594	2.53513	5.24808	1	1.99526	3.31131	1.30617	2.18776	3.0761	0.855067	1.72187	2.35505	0.895365	0.711213	1.72187	0.636796	0.77983	1.04713	0.346737	0.704693	0.831764	3.08971	2.10219	2.19001	1.64399	1.10948	0.821251	0.627731	1.62747	1.07189	1.13094	0.717206	0.149887	-0.284104	-0.671781	0.135714	0.174977	0.0803327	0.212652	0.756325	0.798447	0.493601
A8ID63	Proteasome subunit alpha type POA3	10	1	1	1	2.10863	3.76704	2.83139	2.05116	3.13329	2.44343	2.0893	4.92039	3.28095	1.2942	2.29087	2.10863	0.83946	1.11686	1.09648	1.27057	1.39316	1.28233	1.10662	1.0666	1.41906	2.90235	2.54263	3.43021	1.8979	1.0176	1.31535	1.19743	1.53722	1.34632	1.7783	0.924402	0.0251713	0.395451	0.259936	0.0166388	0.00817726	0.0415024	0.0427939	0.88064	0.3258	0.516087
A8I1A7	Proteasome subunit beta type PBE1	10	1	1	1	1.07647	0.642688	1.27057	1	0.346737	0.772681	1.02802	0.428549	0.534564	0.946237	0.765597	0.487529	1.38038	0.501187	1.05682	0.879022	0.698232	0.879022	0.440555	0.625173	0.972747	0.996576	0.706472	0.66371	0.733121	0.979463	0.818759	0.679492	-0.00494891	-0.501295	-0.591376	-0.447877	-0.029937	-0.288489	-0.557472	0.986163	0.200033	0.142765	0.116057	0.995476	0.495236	0.109666
A8J0N4	Protein phosphatase 2C	10	1	1	1	0.510505	0.895365	0.619441	0.398107	0.831764	0.717794	0.440555	0.92045	0.383707	0.990832	1.07647	0.519996	0.625173	0.816582	0.963829	0.765597	0.946237	1.49968	0.751623	0.887156	0.787046	0.675104	0.649222	0.581571	0.862431	0.801861	1.07051	0.808608	-0.566819	-0.623217	-0.781974	-0.213519	-0.318575	0.0982931	-0.306487	0.0470236	0.0539527	0.0698422	0.471001	0.395219	0.960583	0.534553
A8HTK7	PsbA translation factor TBA1	10	1	1	1	1.14815	1.24738	0.765597	0.981748	0.580764	0.613762	0.608135	0.597035	0.334195	0.83946	1.15878	0.413047	1.72187	0.824138	1.87068	0.586138	0.524808	0.954993	0.49204	0.283139	0.744732	1.05371	0.725425	0.513122	0.803762	1.47223	0.688646	0.506637	0.0754795	-0.463102	-0.962627	-0.315161	0.558003	-0.538165	-0.980976	0.733117	0.0994759	0.00554773	0.41502	0.437854	0.245431	0.106087
A8J6Y4	Pullulanase-type starch debranching enzyme PUL1	10	1	1	1	1.72187	1.23595	1.07647	3.98107	1.77011	7.11213	3.56451	1.83654	6.54636	0.544503	0.809096	3.16228	3.59749	1.36773	0.946237	7.7268	2.48886	3.0761	7.87046	3.83707	3.49945	1.34476	4.28777	3.98247	1.50529	1.97049	4.43059	5.06899	0.427349	2.10023	1.99366	0.590044	0.978552	2.1475	2.3417	0.150338	0.101167	0.0960075	0.576428	0.632629	0.193493	0.150381
A8IDT3	Putative uncharacterized protein	10	1	1	1	0.534564	0.440555	0.280543	0.501187	0.253513	0.524808	0.288403	0.235505	0.158489	0.672977	0.559758	0.772681	0.539511	0.359749	0.465586	0.328095	0.394457	0.353183	0.17378	0.436516	0.280543	0.418554	0.426503	0.227466	0.668472	0.454949	0.358579	0.296946	-1.25651	-1.22937	-2.13628	-0.581062	-1.13622	-1.47964	-1.75173	0.0014285	0.00271546	3.35576e-05	0.00572986	0.0114552	0.00253537	0.00281302
A8JDX8	Pyruvate kinase PYK3a|PYK3b|PYK3c	10	1	1	1	0.77983	0.401791	0.258226	1.77011	1.65959	1.58489	1.39316	1.24738	1.33045	1.14815	1.05682	1.20226	0.666807	0.591561	0.383707	1.15878	1.48594	1.01859	1.23595	1.5417	1.09648	0.479949	1.67153	1.32366	1.13575	0.547358	1.2211	1.29138	-1.05905	0.741169	0.404538	0.183639	-0.869442	0.288183	0.368908	0.0287545	0.000236947	0.00155611	0.0329532	0.0060481	0.0966838	0.0339553
Q8S4W5	Qc-SNARE protein Tlg1/Syntaxin 6-family SYP6	10	1	1	1	3.01995	3.25087	2.0893	3.59749	3.43558	2.88403	3.22107	2.93765	2.35505	0.824138	1.11686	0.794328	4.20727	1.65959	2.58226	4.05508	2.05116	2.55859	3.83707	2.07014	3.01995	2.78671	3.3057	2.83792	0.911776	2.81637	2.88828	2.97572	1.47856	1.72496	1.50484	-0.133248	1.49384	1.53021	1.57324	0.0073196	0.000435913	0.00196215	0.439586	0.0407117	0.0164785	0.00406531
A8IGV8	R1 protein alpha-glucan water dikinase (Fragment) GWD2	10	1	1	1	1.1272	1.1695	1.33045	2.60615	2.26987	3.43558	2.48886	1.24738	3.66438	0.887156	0.519996	1.7378	1.85353	3.37287	1.59956	2.58226	4.96592	1.67494	2.99227	3.66438	1.77011	1.20905	2.77053	2.46687	1.04832	2.27532	3.07438	2.80892	0.273874	1.47016	1.30268	0.0680759	1.18607	1.62029	1.49001	0.027882	0.00692852	0.103408	0.899898	0.118853	0.0184566	0.0395242
A8J750	RAN GTPase activating protein RANGAP1 (Fragment)	10	1	1	1	1.23595	1.48594	0.801678	0.474242	0.937562	0.483059	1.02802	0.831764	0.660694	0.672977	1.70608	0.465586	0.619441	1.07647	1.70608	0.444631	0.534564	1.25893	0.625173	0.660694	1.30617	1.17452	0.631621	0.840158	0.948215	1.134	0.74604	0.864012	0.232072	-0.662869	-0.251268	-0.076714	0.181416	-0.422674	-0.210876	0.431923	0.0737273	0.206472	0.899143	0.911524	0.455101	0.627929
A8I382	Rhodanese-like protein TEF4	10	1	1	1	0.642688	0.954993	0.260615	0.469894	0.831764	0.405508	0.239883	0.436516	0.272898	0.772681	0.928966	0.642688	0.801678	0.972747	0.724436	0.197697	0.30761	0.469894	0.337287	0.483059	0.260615	0.619432	0.569055	0.316432	0.781445	0.832954	0.325067	0.36032	-0.690983	-0.813359	-1.66003	-0.355784	-0.263692	-1.62119	-1.47265	0.130934	0.0314225	0.000356362	0.0575259	0.480834	0.0049623	0.0139129
A8J597	Ribosomal protein L12 RPL12	10	1	1	1	0.717794	1.65959	2.88403	0.313329	0.49204	0.619441	0.149969	0.0928966	0.519996	1.0666	1.49969	2.07014	0.862979	0.972747	1.35519	0.515229	0.57544	0.801678	0.461318	0.383707	0.954993	1.7538	0.474936	0.254287	1.54547	1.06364	0.630782	0.600006	0.810488	-1.07419	-1.97547	0.628049	0.0890078	-0.664786	-0.736951	0.295647	0.0040927	0.00508903	0.133736	0.786627	0.301599	0.398936
A8HS59	Ribosomal protein L17 RPL17	10	1	1	1	2.99226	2.58226	5.39511	0.666807	0.831764	1.40605	0.291072	0.0737904	1.00925	1.87068	1.45881	2.33346	1.58489	2.24905	2.39883	1.20226	1.1695	1.6293	0.519996	0.824138	1.02802	3.65654	0.968206	0.458038	1.88765	2.07759	1.33369	0.790717	1.87048	-0.0466138	-1.12646	0.916592	1.05491	0.41542	-0.338767	0.0388535	0.894011	0.127653	0.024591	0.0764267	0.360707	0.515252
A8ICT1	Ribosomal protein L30 RPL30	10	1	1	1	1.30617	1.72187	5.15229	0.672977	0.619441	1.10662	0.210863	0.178649	0.744732	1.61436	1.35519	2.44343	1.38038	1.34277	2.70396	0.765596	0.816583	1.52757	0.383707	0.539511	1.70608	2.72678	0.799681	0.378081	1.80433	1.80904	1.03658	0.876433	1.4472	-0.322504	-1.40323	0.85146	0.855221	0.0518338	-0.190284	0.229463	0.263861	0.027579	0.0703871	0.327261	0.821338	0.978047
A8J2G4	Ribosomal protein L32 RPL32	10	1	1	1	0.515229	0.855067	2.03236	0.167494	0.383707	0.387258	0.0801678	0.0501187	0.280543	1.2942	1.45881	1.83654	0.613762	0.895365	1.03753	0.304789	0.398107	0.654636	0.183654	0.183654	0.376704	1.13422	0.31282	0.136943	1.52985	0.848885	0.452511	0.248004	0.181697	-1.6766	-2.86835	0.61339	-0.236359	-1.14398	-2.01157	0.78481	0.000697563	0.000282499	0.029921	0.61667	0.0513167	0.00651215
A8J2I5	Ribosomal protein S5 RPS5	10	1	1	1	14.4544	10.666	23.9883	8.01678	7.37904	14.9969	2.80543	3.94457	12.8233	1.44544	2.55859	3.22107	8.09095	2.96483	6.48634	6.98232	3.59749	5.29663	5.7544	1.95884	6.72977	16.3696	10.1309	6.52444	2.40837	5.84738	5.29215	4.81434	4.03294	3.34069	2.70585	1.26805	2.54779	2.40385	2.26734	0.0178714	0.0200814	0.155993	0.0530652	0.0504388	0.0186661	0.144801
A8JGI9	Ribosomal protein S7 RPS7	10	1	1	1	1.90546	2.37684	5.86138	0.608135	0.613762	1.38038	0.180302	0.0831764	0.954993	0.912011	0.946237	1.30617	2.60615	2.51189	4.65586	0.912011	0.990832	1.55597	0.319154	0.515229	0.698232	3.38123	0.867427	0.406157	1.05481	3.25797	1.15294	0.510872	1.75755	-0.205186	-1.29989	0.0769781	1.70397	0.205313	-0.968967	0.128929	0.6325	0.097674	0.686185	0.108464	0.626797	0.0917491
A8I9I9	Rieske ferredoxin	10	1	1	1	1.03753	1.27057	1.70608	0.316228	0.731139	0.903649	0.337287	0.157036	0.691831	3.0761	4.20727	3.53183	1.65959	1.1272	1.47231	1.2942	0.928967	1.20226	1.08643	0.816583	1.23595	1.33806	0.650339	0.395385	3.60506	1.4197	1.14181	1.04632	0.420144	-0.620737	-1.33867	1.85003	0.505585	0.191321	0.0653221	0.159523	0.115343	0.0183211	0.00137013	0.016785	0.270179	0.825289
A8JF72	Saccharopine dehydrogenase-like protein CPLD49	10	1	1	1	0.862979	1.59956	0.765597	1.05682	0.698232	1.23595	1.38038	2.58226	1.47231	0.630957	1.57036	1.09648	1.07647	0.597035	0.47863	0.981748	0.672977	0.862979	1.02802	1.08643	1.1695	1.07604	0.996999	1.81165	1.09927	0.717377	0.839234	1.09465	0.105738	-0.00433583	0.857306	0.136541	-0.479197	-0.252854	0.130466	0.787044	0.985764	0.103473	0.73287	0.263788	0.496529	0.796267
A8JGY8	Sarcaleumin-like protein	10	1	1	1	1.7378	1.13763	0.717794	2.24905	2.24905	1.01859	1.51356	1.39316	1.08643	1.1272	0.772681	1.33045	1.41906	1.83654	0.501187	2.6546	2.37684	0.990832	2.93765	1.87068	0.570164	1.19774	1.8389	1.33105	1.07678	1.25226	2.00743	1.79283	0.260316	0.878843	0.412563	0.10672	0.324535	1.00535	0.84224	0.540652	0.110274	0.0598258	0.662117	0.668559	0.135403	0.384045
A8JHT4	Serine/threonine protein kinase	10	1	1	1	0.420727	0.515229	0.346737	0.744732	0.49204	0.824138	0.870964	0.77983	0.847227	0.625173	0.744732	1.23595	0.737904	0.691831	0.452898	1.09648	0.809096	0.501187	1.04713	0.847227	0.77983	0.427564	0.68697	0.832674	0.868617	0.627544	0.802254	0.891395	-1.22579	-0.541681	-0.264177	-0.203208	-0.672211	-0.317869	-0.165863	0.000301132	0.0353074	0.00358846	0.520798	0.132363	0.284618	0.610693
A8J5W3	SM/Sec1-family protein SLY1	10	1	1	1	1.41906	1.87068	1.33045	2.42103	3.34195	2.96483	2.208	3.34195	2.60615	0.564937	1.43219	1.35519	2.37684	1.33045	1.28233	4.05509	1.65959	1.85353	3.53183	1.87068	1.30617	1.54006	2.90927	2.7187	1.11744	1.66321	2.52273	2.23623	0.622991	1.54066	1.44292	0.160195	0.733969	1.33499	1.16107	0.0320185	0.002032	0.00663104	0.693546	0.167555	0.0109557	0.0571021
A8IV12	Splicing factor SPL7	10	1	1	1	0.461318	0.524808	1.13763	0.120226	0.310456	0.280543	0.319154	0.0704693	0.356451	1.88799	1.57036	1.39316	0.420727	0.691831	1.01859	0.299227	0.21677	0.534564	0.124738	0.275423	0.37325	0.707917	0.237075	0.248691	1.61717	0.710383	0.350187	0.257804	-0.498347	-2.07658	-2.00757	0.693472	-0.493331	-1.5138	-1.95565	0.247028	0.000207118	0.00111419	0.0130155	0.0890428	0.00458048	0.0018783
A8HS79	Subunit of the signal recognition particle SRP54	10	1	1	1	1.6293	0.990832	0.642688	0.990832	0.912011	0.325087	1.30617	0.237684	0.648634	1.6293	1.67494	0.981748	0.847227	0.679203	0.529663	0.630957	0.313329	0.49204	0.765596	0.501187	0.409261	1.08761	0.742643	0.73083	1.42866	0.685365	0.478775	0.558681	0.121155	-0.429259	-0.452393	0.514665	-0.545056	-1.06258	-0.839902	0.776819	0.287634	0.435821	0.128007	0.28846	0.0576345	0.14476
A8ICF1	Threonine aldolase family protein	10	1	1	1	3.19154	1.65959	3.98107	5.80764	3.76704	3.76704	5.44503	4.2462	8.31764	0.928966	0.428549	0.824138	4.65586	7.17794	6.60693	13.9316	11.272	13.3045	11.1686	13.4276	19.7697	2.94407	4.44724	6.00295	0.727218	6.14691	12.836	14.7887	1.55781	2.15291	2.58567	-0.459541	2.61986	3.68213	3.88642	0.0462693	0.00714058	0.0143579	0.147905	0.00712295	0.0223977	0.0299045
A8HY75	U5 snRNP-specific protein	10	1	1	1	0.666807	1.24738	0.963829	0.660694	0.855067	0.954993	0.679204	0.981748	0.990832	1.01859	1.58489	0.981748	0.744732	0.591562	0.963829	0.928967	0.469894	1.02802	0.744732	0.654636	1.04713	0.95934	0.823584	0.883928	1.19508	0.766708	0.808959	0.815499	-0.0598865	-0.280012	-0.177999	0.257104	-0.383252	-0.305861	-0.294245	0.820258	0.110719	0.320311	0.374166	0.199239	0.234381	0.304456
A8HP64	UDP-N-acetylglucosamine-pyrophosphorylase UAP2	10	1	1	1	0.862979	1.22462	0.887156	1.23595	0.432514	0.816582	0.704693	0.928966	0.765597	0.981748	0.83946	2.46604	1.11686	1.41906	0.636796	1.22462	1.23595	0.376704	0.946237	1.43219	0.529664	0.991584	0.828348	0.799752	1.42908	1.05757	0.945756	0.969363	-0.0121938	-0.271692	-0.322375	0.515089	0.080756	-0.0804608	-0.0448916	0.94598	0.500454	0.0403098	0.455731	0.804122	0.517674	0.622677
A8JEJ5	Vacuolar sorting receptor VSR1	10	1	1	1	1.25892	1.52757	1.47231	1.61436	0.937562	1.22462	0.724436	1.10662	1.0666	0.809096	1.6293	0.758578	1.92309	0.758577	1.55597	1.18032	0.672977	1.10662	0.648634	0.469894	1.47231	1.4196	1.25885	0.965885	1.06566	1.41255	0.98664	0.863614	0.505485	0.332101	-0.0500762	0.0917425	0.498297	-0.0194038	-0.211542	0.00687204	0.257363	0.792435	0.827444	0.445258	0.744286	0.47027
A8J8V5	26S proteasome regulatory subunit RPN8	9	1	1	1	5.86138	2.63027	4.61318	4.40555	2.33346	3.98107	6.0256	1.85353	4.36516	1.1272	0.879022	2.42103	4.05508	4.09261	2.10863	4.13047	2.70396	1.97697	4.16869	3.13329	1.65959	4.36828	3.57336	4.08143	1.47575	3.41877	2.93713	2.98719	2.12706	1.83728	2.02907	0.561448	1.77348	1.55441	1.57879	0.0231587	0.0151963	0.063915	0.375961	0.0105584	0.0548011	0.0342809
P59776	30S ribosomal protein S19 chloroplastic rps19	9	1	1	1	0.140605	0.180302	0.831764	0.077983	0.0937562	0.165959	0.103753	0.0487529	0.359749	2.12814	1.7378	1.69044	0.149968	0.178649	0.492039	0.0319154	0.0630957	0.10666	0.0436516	0.0679204	0.108643	0.384223	0.112566	0.170752	1.85213	0.273552	0.0672236	0.0734048	-1.37998	-3.15116	-2.55003	0.889183	-1.87011	-3.89489	-3.76798	0.0514682	5.17168e-06	0.00098083	0.00355766	0.0035024	0.000262503	0.000261019
P48267	30S ribosomal protein S7 chloroplastic rps7	9	1	1	1	3.53183	5.24808	5.34564	1.78649	2.208	1.39316	1.45881	1.28233	2.35505	1.83654	2.22844	1.36773	2.29087	1.88799	3.76704	1.67494	1.25893	1.47231	1.8197	1.20226	2.10863	4.70852	1.79588	1.69873	1.8109	2.64863	1.46873	1.7102	2.23527	0.844694	0.764458	0.856707	1.40525	0.554566	0.774163	0.00325189	0.0277135	0.103181	0.0311009	0.00250497	0.112202	0.0216739
A8J9T0	40S ribosomal protein S12 RPS12	9	1	1	1	0.737904	2.03236	3.76704	0.824138	1.39316	1.80302	0.130617	0.717794	0.337287	1.21339	1.64437	3.28095	0.534564	0.937562	1.04713	0.642688	1.25893	0.642688	0.554626	0.887156	0.809096	2.1791	1.3401	0.395233	2.04624	0.839752	0.8481	0.750292	1.12373	0.422345	-1.33923	1.03297	-0.251966	-0.237694	-0.414475	0.250209	0.29694	0.0245192	0.171988	0.876861	0.634785	0.625353
[truncated: 2,842 more rows]
